# Supplementary material for: Role of Hepatic-Specific Transcription Factors and Polycomb Repressive Complex 2 during Induction of Fibroblasts to Hepatic Fate
Source: PLoS One. 2016 Nov 30;11(11):e0167081. doi: 10.1371/journal.pone.0167081 (PMC5130264; doi:10.1371/journal.pone.0167081)
Supplement: S1 Table — (XLSX) [file pone.0167081.s001.xlsx]

## Sheet: Sheet1
Manuscript title: Role of hepatic-specific transcription factors and polycomb repressive complex 2 during induction of fibroblasts to hepatic fate
Authors: Shima Rastegar-Pouyani, Niusha Khazaei, Ping Wee, Moein Yaqubi, Abdulshakour Mohammadnia
Describing: List of common DEGs during induction to cardiomyocyte-like cells from mouse fibroblasts.
The values belowe threshhold to be identified as DEGs were converted into zero (0)
	Kim (Episomal) et al.,	Kim-(Viral vector)	Lim-4F iHep	Lim-Hnf1a+small molecules	Sekiya et al	Yu et al.,	Huang et al.,
Cyb561	2.94214	3.12923	2.22413	3.61656	3.89197	1.96448	2.58743
Glul	4.36944	3.26666	3.93363	4.5433	4.24625	3.85804	2.78314
Sepp1	3.08492	2.21577	4.00111	3.73916	4.39374	5.31353	3.39627
Gsta4	4.71575	3.81875	3.71883	3.79848	5.02004	2.78864	3.57829
Abcc4	5.73703	4.16233	2.99198	5.36576	3.4059	3.77518	3.9046
Krt19	6.30341	6.24776	5.03202	5.64775	5.94235	3.77958	4.01858
Klf5	2.67313	2.59545	1.73716	1.81564	3.81388	1.614	4.12967
Gclc	4.47141	3.96379	4.17705	4.18985	5.52969	5.76416	4.18619
Vill	2.77846	2.67473	1.90853	2.97611	4.66422	3.24037	4.43904
Areg	4.67987	5.70064	3.63239	3.69986	7.06078	1.61524	4.63676
Cyp2s1	3.43474	2.71628	3.39861	3.02047	3.23449	1.86303	5.02755
Atp1b1	3.06108	3.29264	1.82197	3.48018	3.33448	2.08612	5.50456
Tuft1	4.57329	2.60658	4.49387	4.10543	5.47665	3.08207	5.67177
Stard10	5.17171	4.5254	4.14419	5.57968	4.57134	2.92409	5.70443
Frmd4b	2.82368	2.64787	1.84024	1.75746	3.91771	2.13362	5.7731
Plek2	2.84796	3.10431	3.18775	2.26766	4.53859	1.61084	6.03175
Sult1a1	2.9451	2.03938	3.13187	4.86859	8.71392	3.46725	6.12701
Gldc	3.59036	1.76094	2.01869	3.43112	6.63316	6.95848	6.22488
Lgals4	6.51013	5.64823	3.48754	6.67159	9.67985	1.82879	7.0374
Ripk4	4.76053	5.0054	4.59369	4.835	6.19447	2.95067	8.49508
Krt18	7.00166	6.51488	4.66679	4.8632	5.65449	5.56818	8.94733
Krt8	4.48532	3.98532	5.16748	3.10322	10.1596	6.67801	9.42914
Cdh1	6.89392	5.79735	3.23427	7.4611	13.0015	2.17068	10.0732
Tspan8	3.60127	3.05905	2.869	3.97334	10.6889	3.62545	10.3441
Aldh6a1	3.45819	2.36265	2.64378	5.107	0	3.00988	2.28921
Lcor	3.96687	3.11445	2.95046	3.42241	0	1.87193	2.4792
Cd2ap	2.26778	2.12606	2.52461	2.50021	0	2.65027	2.56499
Tjp2	3.2789	3.48589	1.89732	2.59452	0	1.8002	2.60146
Pim3	0	1.82711	2.65673	1.91335	3.63246	2.02462	2.63858
Gna14	2.82104	2.67709	1.80845	4.93446	5.96537	0	3.31386
Depdc7	0	1.79049	4.87598	1.70207	3.77831	1.53713	3.41358
Itih2	2.24811	2.66932	3.09347	4.03006	4.83182	0	3.42529
Baiap2l1	2.23687	2.96436	2.97183	2.80911	3.92916	0	3.48379
4930506M07Rik	3.80407	1.91465	0	3.31534	3.5661	2.77453	3.70469
Abcb1a	3.65393	2.02381	2.343	2.26074	6.12938	0	3.82907
Pparg	3.45608	2.31916	1.652	0	4.17264	3.7695	3.9251
Msln	4.67518	4.28768	2.86023	3.2272	0	7.19789	4.0806
Tnfrsf21	3.57538	2.98772	0	3.01309	3.20227	2.06879	4.1178
Selenbp1	5.1409	2.8966	6.45869	5.77987	6.44812	0	4.30143
Rhpn2	4.82207	4.45345	3.10439	4.53189	3.30758	0	4.32031
Sema4g	2.25147	0	1.77473	1.93619	4.47241	1.6086	4.40063
Fgf1	3.19787	2.98012	2.2544	3.39524	5.35258	0	4.51567
Elovl7	2.52662	2.64529	0	2.72121	3.71338	2.7342	5.24762
Lama5	2.3216	2.28322	1.82594	1.96264	0	3.88445	5.3137
Cmtm8	2.56026	2.99484	2.19013	2.93642	0	1.87499	5.45364
Cpm	4.91795	4.84721	2.29472	5.51297	3.41095	0	6.27721
0610010O12Rik	2.77848	2.27108	1.78755	2.95955	0	3.68187	6.3526
Perp	2.56961	5.08136	5.09688	2.32786	0	1.57021	6.72272
Rbp4	7.00603	5.7769	5.01665	6.81273	0	5.01757	7.7778
Tmigd1	5.8564	3.60889	2.69068	4.90161	8.16583	0	7.9073
Rasgef1b	2.10583	2.1513	1.79768	2.26591	5.33486	0	8.09262
Kng1	4.01832	2.50547	0	5.77642	8.68771	1.60876	8.20069
Gsta3	3.0614	2.39468	0	4.74326	4.45323	8.78442	8.42892
Acsm3	3.10675	2.83281	2.7821	5.44834	10.7624	0	8.75422
Spint2	3.81204	3.51161	1.84722	4.70247	5.31753	0	8.77141
AW112010	5.84237	4.3248	2.53082	5.53177	12.7495	0	8.786
Clic6	3.92045	2.19661	0	2.73059	6.85481	2.04158	9.24797
Vil1	3.74444	0	3.22244	4.53911	13.4099	1.73177	9.58687
Apoc2	4.13636	0	3.38142	4.35525	8.05553	3.13458	9.67093
Apoa1	8.22386	6.29071	8.26055	8.88387	14.639	0	10.2385
Serpina1b	7.52874	6.17397	3.94036	7.94484	10.5598	0	10.3516
Cldn2	3.32485	0	1.7166	3.68819	10.8484	5.68119	10.5845
Slc39a4	4.70047	3.9307	1.87932	5.23496	9.80059	0	11.6758
Fgb	8.16075	7.53679	5.85935	8.96208	15.4454	0	12.5186
1110032A04Rik	5.07083	3.31292	3.37676	4.25976	10.6307	0	13.3522
Il33	6.13169	6.00183	1.69774	4.82817	4.08267	1.85914
Pls1	4.62127	3.94673	2.50523	4.09304	8.15208	1.90667
Parm1	3.52298	2.73867	3.6365	2.24343	3.28889	2.29671
2200002D01Rik	4.09786	3.46679	2.14072	2.89664	3.3417	2.4246
Chchd10	2.96574	3.35845	2.40003	4.80649	3.51206	2.8717
Ezr	2.16833	2.1163	2.00678	1.86898	3.91786	4.16654
Akr1c12	5.7798	3.34907	0	5.77804	2.90827	2.00531
Foxg1	2.28755	3.74133	4.87528	3.08994	0	5.53182	0
S100a16	3.03392	3.51864	2.01237	2.28527	3.57256	0	0
Pip5k1b	2.35818	2.84503	2.18327	2.13255	6.53235	0	0
Avpi1	2.00042	2.38594	1.98555	2.3845	0	1.88576	0
Id1	2.03411	2.89934	2.26377	2.28319	0	2.85884	0
D1Ertd622e	3.00377	2.98511	2.00665	2.56234	0	1.89556	0
Myo6	2.46148	1.92597	1.85794	2.48365	0	2.27317	0
Rab3ip	2.65803	2.43217	1.84033	2.53263	0	1.76788	0
Id2	2.35419	2.60495	0	1.90128	0	2.8844	2.03505
Plac8	0	0	2.73027	2.60623	5.47069	2.41288	2.10209
Gsr	2.91402	2.31662	0	1.8764	0	1.81821	2.18619
Dmxl2	3.06546	3.10308	2.16235	2.67401	0	0	2.3094
Clcn3	2.77946	2.59134	2.64404	3.098	0	0	2.43637
Scnn1g	0	1.96084	2.79357	3.9886	12.0742	0	2.6404
Rassf7	2.07945	1.80923	0	2.35971	0	2.00286	2.64753
Myh7	2.02845	2.65154	0	0	4.84591	-1.88843	2.64779
Psca	0	0	3.09455	3.5782	7.70671	1.78305	3.00421
Aldh1a1	0	0	1.6616	1.72306	5.81898	6.05649	3.08568
Reep6	0	0	3.31477	2.89709	5.00551	3.03302	3.15233
5730508B09Rik	2.94502	2.46257	1.80149	2.92605	0	0	3.16473
Map3k1	2.30518	1.81417	1.90024	1.96802	0	0	3.23897
Cyp39a1	3.74758	1.82861	0	2.98607	0	2.796	3.24277
Frat2	2.30247	1.80452	2.14151	0	0	1.80936	3.47988
Fgfbp1	3.80937	3.27927	0	4.48921	5.77839	0	3.48644
Mboat1	2.91254	3.05659	0	0	4.48334	2.55995	3.55973
Irf6	3.78362	3.95018	0	2.69835	3.69138	0	3.56017
Wnt4	0	4.85907	2.15633	3.46531	6.14813	0	3.56277
Pcsk9	3.57657	2.02784	0	2.97905	-4.32527	0	3.63537
Ocln	4.88337	2.03097	0	4.86387	4.42434	0	3.66538
Ppargc1a	3.45265	2.79721	0	5.44667	4.63178	0	3.68734
Nostrin	3.79974	0	2.55986	3.18649	5.8278	0	3.80199
Cubn	6.24798	2.48174	0	4.65787	0	4.69874	3.90386
Dsg2	2.58781	2.11999	0	1.91975	4.49535	0	4.02869
Podxl	0	1.9378	2.70198	2.23515	6.42759	0	4.12366
Wnk4	3.49261	2.79275	0	3.17329	3.85932	0	4.17637
Smgc	0	2.83126	2.04899	2.69551	11.6694	0	4.2841
Krt7	0	3.78175	0	4.04297	5.37906	1.82864	4.49014
Nr1h4	3.93596	2.06745	0	4.34304	0	5.24529	4.53455
Rnf128	3.20754	0	2.88421	2.82116	0	2.95677	4.55274
Ceacam1		3.8498	1.85159	3.86685	8.00807	0	4.67777
Hhex	4.44566	2.21347	0	4.44475	0	1.6582	4.73332
Arhgef16	2.94604	0	0	1.80684	7.54818	1.92582	4.75128
Dsp	0	1.89188	2.3184	0	4.38115	1.53868	4.82132
Iqgap2	2.53762	0	1.90393	2.43876	4.16194	0	4.90479
Hnf4a	3.07117	2.61276	0	2.96966	5.62036	0	4.9516
Plekha6	0	1.8351	0	2.52367	3.94666	1.57866	5.03149
F11r	0	1.75178	1.7419	0	3.23561	2.65698	5.08623
Plekhh1	3.44096	2.38693	0	3.56631	3.64738	0	5.36128
Gsta1	6.61459	1.79503	6.08229	5.36191	11.7968	2.81588	5.39907
E030010A14Rik	4.08166	3.1216	0	5.8894	0	2.56636	5.99428
Sh2d4a	3.43937	2.73642	0	3.3494	5.51914	0	6.20788
Mlph	2.71335	2.88019	1.99967	0	11.3042	0	6.27941
Oit1	0	1.94736	2.05511	4.19602	9.60502	0	6.77556
Pcbd1	4.45488	2.68243	0	5.12071	0	5.72966	6.85394
Tspan13	0	3.1379	1.79895	2.03084	3.86328	0	7.09755
Cdx2	3.22133	3.30361	0	2.36391	11.5839	0	7.09896
Bex1	8.3773	8.07465	0	6.21382	0	4.19601	7.33971
Ttr	8.3773	3.74115	0	8.61928	5.99764	0	7.51986
Bex2	3.65544	2.29999	0	2.17305	3.4391	0	8.13948
Gc	6.0027	2.98011	0	7.78728	0	2.46561	8.15277
S100g	2.80146	1.87382	0	4.11154	0	2.73082	8.27736
Lbp	0	0	2.73393	3.60835	8.88061	3.47319	8.73184
Lgals2	5.21765	2.07196	0	4.27241	5.86461	0	9.18805
Tff3	0	3.42713	4.42991	6.68755	16.1428	0	9.58515
Bex4	4.86502	1.99073	0	2.81548	5.25616	0	9.76483
Grb7	3.8716	2.96834	0	0	9.64926	2.71965	10.1087
Lsr	2.20861	2.16073	0	0	8.27631	4.46636	10.3139
Gpr120	3.65897	3.17042	3.64046	3.40836			10.7099
Afp	5.25577	0	0	5.03596	7.49281	3.83699	11.5286
0610040J01Rik	3.32896	1.8932	0	3.66012	8.4971	0	12.0206
Shisa2	3.97173	3.16377	2.38051	3.0009	3.95539	0
Cxcl17	3.70956	5.00148	2.005	5.52726	11.0099	0
Hpx	2.29732	2.90912	2.39366	4.26379	6.49988	0
Spink3	8.9585	8.4578	5.0303	9.25995	15.0112	0
Rundc3b	3.64369	2.59842	2.07541	2.30174	4.68431	0
Naip2	4.87348	2.01062	0	4.69006	4.37961	1.95549
Smagp	3.81242	3.36366	0	4.31583	3.34222	2.15205
Alb	3.70176	0	1.6616	1.72306	12.9302	2.29894
Cadm1	3.78855	3.10776	1.96293	1.87899	0	2.30707
Ano1	2.51648	2.19978	0	2.83346	3.50991	3.49205
Cdkn2a	2.12805	1.85996	3.50479	2.92202	0	0	0
Xrcc5	2.59809	2.46853	0	2.0815	0	1.84888	0
Anxa8	0	3.01497	3.66959	0	3.77721	2.25805	0
Mcee	2.00799	1.92184	1.8128	2.94676	0	0	0
Fdx1	2.11842	1.84025	2.42335	2.57802	0	0	0
Pigf	1.95276	1.97188	1.89962	1.79851	0	0	0
Vldlr	2.92294	2.2411	1.88237	2.0173	0	0	0
Itga6	4.07277	4.10876	1.74203	2.10764	0	0	0
C77080	0	1.80941	2.08925	1.93901	0	2.39172	0
Ndrg1	2.3903	0	2.07471	3.18458	0	2.13375	0
Atp8b1	4.40193	3.71236	0	5.36837	3.52382	0	0
Atf3	2.1886	0	2.81031	2.46447	0	2.69696	0
Calml4	2.48669	0	5.35557	2.93011	4.55825	0	0
B230337E12Rik	2.01692	2.55401	1.96416	2.13924	0	0	0
Maff	2.45466	2.13609	1.96895	1.77057	0	0	0
Nudt14	0	1.78426	1.70872	1.89289	0	1.89926	0
1110012J17Rik	2.65517	2.62008	0	2.10975	0	2.13392	0
Dbp	3.90464	2.68738	2.24037	3.57779	0	0	0
Pla1a	3.25747	0	0	4.591	5.46185	4.92362	0
Fos	0	2.93354	3.88492	3.8699	0	2.33387	0
0610011F06Rik	0	1.96256	2.29749	2.35678	0	2.28814	0
Foxq1	3.7367	3.31085	2.00931	3.79602	0	0	0
Grtp1	2.20431	0	0	3.45167	4.3953	0	2.00831
Sqrdl	0	0	1.77306	0	3.85027	4.08769	2.23138
Cdh17	4.25054	2.20534	0	4.31527	0	0	2.24155
Cxcl15	0	2.30533	0	1.81553	5.76074	0	2.32544
Ggt1	4.0194	1.97462	0	4.10487	0	0	2.3271
Tm7sf2	2.03789	1.88485	0	2.00073	0	0	2.3464
Acsl1	0	0	1.86882	1.84507	4.80924	0	2.35342
Entpd5	2.48204	0	0	2.56583	0	1.67607	2.43415
Tst	0	0	2.28708	0	3.72355	1.82901	2.5823
Gpr155	2.78137	1.78076	0	3.37084	0	0	2.60645
Pde9a	2.95082	0	0	2.43869	3.25891	0	2.66512
4930503E14Rik	4.49951	2.31301	0	3.33664	0	0	2.69115
Epas1		0	1.65496	2.11565	3.87481	0	2.6949
Gstm1	0	0	0	2.12006	3.20392	1.53502	2.74601
Hsd3b4	6.70365	0	0	6.16945	0	1.58624	2.84156
Klhl13	3.32627	0	2.13712	2.9832	0	0	2.86577
Arhgap18	3.0185	1.92348	0	2.60035	0	0	2.89007
Aldh3a2	3.42949	2.39514	0	2.78118	0	0	2.90222
Slc12a2	2.7526	2.91162	0	2.56685	0	0	3.2191
Abcc3	2.56566	0	0	1.67445	4.55907	0	3.22144
Mettl7b	2.5493	0	0	2.66701	9.17557	0	3.23136
Folr1	3.82115	1.91623	0	4.51987	0	0	3.36479
Pof1b	0	0	1.78005	2.27697	5.03312	0	3.62693
Sigirr	2.99111	0	0	4.01394	0	4.30392	3.87676
AA986860	0	0	0	2.46512	6.32688	1.68536	4.14341
Bcas1	0	1.91515	0	2.25095	7.78623	0	4.29723
Mgat4a	1.99284	0	0	1.80872	0	2.15265	4.4525
Sprr1a	5.29709	0	0	3.56015	0	6.79328	4.55664
Jag2	0	0	1.69296	0	4.83292	2.10319	4.65632
Aldh1a7	0	0	2.84659	0	4.46943	6.07859	4.72385
Akr1c13	5.94626	0	1.63939	2.64079			4.75836
Amn	4.43563	1.90595	0	3.78675	0	0	4.77854
Cd14	0	0	0	2.30622	4.82104	3.83149	4.85117
Car2	0	2.18467	1.75862	0	7.72173	0	4.89812
Gsta2	4.25905	0	0	2.38694	12.2524	0	5.31552
Upk1b	0	1.74915	0	1.75884	3.24915	0	5.34802
1300002K09Rik	0	1.99879	0	3.74374	0	2.48874	5.44644
Mal	0	0	2.40014	1.86312	10.5097	0	5.46932
Chn2	0	2.56643	1.84607	3.03593	0	0	5.62067
Ralgps2	1.94123	1.93775	1.88307	0	0	0	5.78429
Sox17	1.95237	2.8546	0	3.54236	0	0	6.03737
Aim1	2.04271	0	0	0	3.70546	5.48296	6.30259
Gipc2	0	0	1.80424	3.01312	4.60041	0	6.3433
Serpinf2	3.25874	0	0	3.82117	6.24804	0	6.68269
Anxa13	5.30421	1.82176	0	4.3817	0	0	7.03403
Clca3	0	2.11354	2.78874	0	13.0154	0	7.1972
Fga	4.12009	1.75198	0	6.15503	0	0	7.34795
Prom1	6.15231	4.56581	0	2.52327	0	0	7.37905
Acox2	0	0	2.45823	0	10.3317	2.08461	7.56047
Cyp2d26	3.80116	0	0	3.26645	4.99201	0	7.5744
Slc17a1	4.40093	0	0	4.15545	0	5.05939	7.60612
Trf	0	3.17696	3.46601	0	7.79837	0	7.69724
8430408G22Rik	0	0	4.13224	2.28536	10.4793	0	8.06137
Ace2	4.36235	0	0	5.43149	4.75875	0	8.06483
Aldob	4.79577	0	0	5.72046	3.81254	0	9.20451
Aldh3a1	2.9032	0	3.44857	0	9.9541	0	9.24338
Dmbt1	2.98936	0	0	2.65593	8.30715	0	9.65592
Cp	0	0	0	3.37101	7.52309	4.61509	10.6451
Fgg	0	0	1.79747	1.72866	8.30321	0	11.4651
Mal2	0	2.06314	0	1.87864	7.21718	0	12.0415
Nipal1	2.85136	2.44988	3.09304	2.0185	0	0
Sgsm3	2.62154	2.81406	0	1.69361	3.57941	0
Yod1	2.40733	2.44067	3.54798	2.95679	0	0
Mfsd6	2.26069	3.12123	0	2.20298	3.45397	0
Dnajc22	0	1.79612	2.56674	1.95954	7.27654	0
Rbm47	3.452	2.6988	0	2.52404	0	1.6439
Fam134b	3.44151	3.41484	0	4.31461	0	2.37182
Slc22a23	3.2542	2.47741	0	2.2388	0	2.97806
6330564D18Rik	2.14738	2.10724	2.9424	2.33857
6330403M23Rik	3.1252	2.1447	3.17536	2.93411
Tmem136	3.46627	2.58649	1.74244	3.75224
2610528A11Rik	7.4587	3.40206	4.33449	7.17489
Serpina1a	7.77217	6.72712	3.47819	8.61861
Grem2	-4.85192	-4.752	-4.16655	-4.38675	-7.67643	-3.66804	-10.3819
Col5a2	-6.83449	-6.77987	-5.11267	-5.79082	-5.39204	-6.38732	-9.61783
Dkk2	-3.9161	-3.83783	-3.75687	-4.11934	-6.63387	-3.93685	-9.43676
Runx1t1	-2.41214	-2.36131	-1.78933	-2.28194	-4.60908	-3.73751	-9.04388
Cnn1	-3.49533	-3.52267	-1.91014	-2.47523	-5.01638	-7.6773	-8.78213
Grem1	-4.7618	-4.78965	-4.50155	-4.62645	-4.91303	-4.94199	-8.77599
Thy1	-7.46722	-7.53795	-6.65205	-6.8064	-7.03385	-6.31164	-8.47091
Aspn	-6.67198	-6.64457	-5.38955	-5.66705	-9.04131	-3.58412	-8.33995
Lrrc17	-2.72487	-2.70569	-2.293	-2.6914	-6.09145	-7.04648	-8.22988
Ptn	-4.35082	-4.40987	-3.74012	-4.52893	-6.67459	-7.36738	-8.11374
Tnmd	-5.77168	-5.72202	-4.76077	-5.20608	-8.73006	-3.15777	-8.08289
Mmp2	-7.06504	-6.81612	-5.83548	-6.2557	-6.12131	-4.94916	-8.01186
Col1a1	-6.61551	-6.65842	-6.14762	-6.28242	-4.10098	-7.25501	-7.99221
Smoc2	-3.20665	-3.27092	-2.83528	-3.03479	-5.38019	-2.60361	-7.98018
Lsp1	-3.19882	-3.14805	-2.12442	-3.06975	-3.25572	-4.46588	-7.82399
Loxl1	-4.17827	-4.22283	-3.2408	-3.06432	-4.79209	-5.34103	-7.73431
Mirg	-2.18064	-2.28812	-1.64604	-2.33816	-3.47666	-3.56045	-7.51279
Rian	-3.578	-3.55967	-2.83779	-3.24827	-4.52774	-2.66428	-7.49933
Col8a1	-3.46352	-3.47327	-2.89024	-3.07796	-9.22327	-6.2044	-7.47423
Col1a2	-6.43222	-6.471	-5.14708	-5.57699	-4.33681	-6.18482	-7.29559
Tagln	-7.06692	-7.14264	-7.07319	-6.74849	-4.5027	-8.07731	-7.2419
Myl9	-6.94426	-6.745	-6.19596	-6.39537	-4.8821	-8.64441	-7.22011
Lrrc15	-5.06454	-5.14734	-3.77453	-4.44433	-6.55352	-4.01382	-7.11489
Serpinf1	-6.41859	-6.42907	-4.21878	-4.88622	-4.99112	-6.00588	-7.0415
Pcdh19	-4.72193	-4.67816	-4.10819	-4.96604	-4.5559	-3.39359	-7.00193
Srpx2	-4.02851	-4.07389	-3.06289	-3.28187	-6.24129	-3.26212	-6.74209
Thbs2	-6.66869	-6.65199	-5.82759	-6.05603	-3.82138	-5.81817	-6.71177
Col5a1	-5.41502	-5.43703	-3.63887	-4.57516	-3.60662	-4.03452	-6.48363
Cxcl14	-3.12275	-3.17695	-2.0867	-2.6313	-9.06568	-6.04777	-6.27327
Gpr176	-4.59116	-4.72767	-3.34959	-4.35423	-3.2595	-4.03223	-6.21181
Fbn1	-4.79814	-4.82356	-3.89534	-4.35283	-3.51353	-5.1026	-6.13966
Sfrp1	-3.0559	-3.11198	-1.89677	-2.39573	-4.48399	-3.63403	-5.9556
AI256396	-3.27997	-3.17464	-3.43465	-3.58349	-4.43218	-1.8226	-5.82129
Gm22	-2.02714	-2.07842	-1.70851	-2.62134	-3.58903	-3.50412	-5.75289
Mrc2	-3.08537	-3.08836	-2.49079	-2.99108	-4.39551	-1.80271	-5.57646
Il1rl1	-4.78571	-4.91632	-3.90613	-4.25615	-7.04158	-3.36364	-5.48959
Col3a1	-8.0965	-7.96525	-6.73893	-7.3034	-3.91301	-4.36295	-5.47417
Cpxm1	-3.28393	-3.2902	-3.03631	-3.47464	-5.57772	-4.09526	-5.21006
Sulf1	-3.88223	-3.84466	-3.472	-3.74122	-4.52431	-2.20046	-5.02719
Postn	-7.79327	-7.73494	-7.48669	-6.50645	-5.40267	-4.29508	-5.01089
Crabp2	-3.73338	-3.84014	-2.98571	-3.42583	-5.92792	-1.74605	-4.98329
Dpt	-3.44288	-3.5695	-2.2094	-2.29673	-8.32386	-1.97092	-4.88843
Fbn2	-3.45668	-3.7013	-5.00119	-5.6121	-3.80527	-5.62849	-4.78314
6230427J02Rik	-3.68702	-3.63094	-3.13939	-3.69439	-4.71709	-2.00116	-4.74558
Cdh11	-7.96971	-7.77897	-7.72108	-7.98315	-3.98878	-4.04472	-4.55501
Crispld2	-3.74986	-3.87393	-3.20082	-3.78631	-4.41034	-3.73104	-4.50532
Nov	-4.29249	-4.34147	-4.64708	-4.94669	-6.19953	-3.33876	-4.44814
Gpx7	-4.91739	-4.95488	-4.306	-4.86848	-3.47385	-5.71159	-4.37762
Gng2	-3.13649	-3.17293	-1.6413	-2.30376	-4.58544	-2.58608	-4.35486
Pappa	-2.26687	-2.10329	-1.96883	-2.25635	-3.68782	-3.1067	-4.19101
Mfap2	-2.9146	-2.87127	-1.59922	-2.34652	-4.56022	-5.40588	-4.01135
Bcat1	-3.05211	-3.00492	-1.67732	-2.41107	-5.32332	-3.18868	-3.84125
Tgfb3	-2.82652	-2.59493	-4.51047	-4.66514	-4.95946	-3.54361	-3.78972
Dkk3	-4.12145	-4.0359	-2.09501	-3.26355	-3.52195	-4.3135	-3.55492
Agtr2	-4.1684	-4.20517	-3.40917	-3.84956	-7.53065	-2.1746	-3.5101
Mfap4	-4.68382	-4.80483	-2.54023	-3.15821	-10.7456	-7.90786	-3.45029
Fbln5	-3.45406	-3.39616	-2.90529	-3.51483	-4.65055	-2.82248	-3.35161
Sparc	-5.11724	-3.42408	-2.8736	-3.35141	-3.72438	-2.20885	-3.15626
Epha3	-2.56026	-2.55845	-2.25954	-2.5724	-4.39185	-2.09457	-3.12457
Mmp23	-3.30816	-3.3442	-1.65932	-1.95544	-3.82188	-3.78358	-3.29043
Mfap5	-2.37541	-2.44192	-1.37407	-1.9413	-5.13874	-3.125	-11.0342
Lox	-5.55931	-5.47949	-1.59483	-4.25943	0	-4.24711	-9.21947
Colec12	-5.99779	-5.89859	-3.93135	-5.43549	0	-3.28191	-8.95941
Ogn	-4.81258	-4.65611	-3.94558	-4.62815	0	-6.0542	-8.72931
Cd248	-3.5677	-3.70838	-2.65271	-2.92105	0	-7.11448	-8.506
Tgfbi	-3.91475	-2.10362	-1.95563	-3.82861	0	-5.4355	-8.36883
Fez1	-2.66344	-2.84322	0	-2.85848	-3.6322	-2.24621	-8.12957
Wisp2	-4.34061	-4.33045	-2.48318	-2.70246	0	-3.91551	-7.99364
Crabp1	-7.35077	-3.51577	-3.51104	-6.247	0	-4.33767	-7.95042
Gas1	-3.44414	-3.42787	-1.58454	-2.97307	0	-4.06916	-7.6849
Wisp1	-6.38417	-6.31276	-4.67274	-5.37507	0	-3.68604	-7.37766
Cyp7b1	-3.14073	-3.10261	-2.0117	-2.43774	0	-3.77622	-7.1105
Pcdh18	-2.27622	-2.20149	-2.39355	-2.94111	0	-3.63972	-7.10848
Twist1	-4.08354	-1.77892	-1.51802	-3.585	0	-1.71779	-7.04166
Zfp521	-2.991	-3.04851	-1.96175	-2.7509	0	-2.73402	-6.92978
Loxl3	-5.62215	-4.62455	-4.4777	-5.2183	0	-1.87438	-6.91026
Mgp	-7.39284	-7.30912	-2.42023	-6.67908	0	-7.8568	-6.69875
Svep1	-3.63449	-3.45228	-2.06028	-2.45399	0	-2.2961	-6.23011
Pdgfrb	-6.01908	-6.07339	-4.38116	-5.55052	0	-6.35409	-6.2122
Rbms3	-4.45525	-4.50344	-3.92641	-4.13203	0	-3.07523	-6.14515
Acta2	-2.37404	-2.11532	-2.44975	-2.22928	0	-3.80484	-5.87906
Emilin1	-3.92057	-3.83877	-2.71544	-3.55435	0	-2.59128	-5.7494
Col6a3	-7.04225	-6.97263	-4.57309	-6.51347	0	-2.91074	-5.73163
Tgfb1i1	-2.73873	-2.61903	-2.42256	-2.92014	0	-3.59988	-5.64567
Tmem47	-4.11812	-3.94817	-3.34138	-3.74989	-4.78354	0	-5.61897
Col6a2	-3.40819	-4.33595	-2.84947	-3.71448	0	-2.91143	-5.57908
Pdpn	-6.2608	-6.24116	-5.48043	-5.71563	-3.26939	0	-5.56228
Tnc	-3.25947	-2.95582	-4.55158	-3.11653	0	-3.41988	-5.55761
Lrch2	-2.77135	-2.7976	-3.15373	-3.2198	-3.60287	0	-5.40007
Adam12	-2.96339	-2.95404	-2.05154	-2.92089	-3.46937	0	-5.38827
Col6a1	-2.40814	-3.83112	-1.87378	-3.08984	0	-2.51606	-5.23613
Mmp3	-8.03728	-7.93187	-5.8661	-6.20643	0	-2.82597	-5.20402
Thbs1	-6.27285	-5.33761	-6.58266	-5.61466	0	-3.68663	-5.19018
Hic1	-1.9341	-1.85504	-1.80214	-2.38099	0	-5.20754	-5.17035
Fzd2	-4.12818	-3.89213	-3.43713	-3.96368	0	-2.25615	-5.08026
Flrt2	-4.77449	-4.50481	-4.07179	-5.3833	-3.58143	0	-5.07182
Gpr124	-4.93892	-4.46542	-4.35377	-4.05715	0	-1.78065	-5.06844
Emilin2	-2.88182	-2.97912	-1.82725	-2.66615	0	-2.85826	-4.92105
Zfp503	-5.06794	-4.49348	-3.08116	-4.62829	0	-3.15422	-4.84595
Gng11	-3.56018	-3.26569	-3.18204	-4.40618	0	-2.9968	-4.84367
Tmem119	-5.16727	-5.14785	-3.20693	-4.30971	0	-5.35675	-4.81475
Ltbp2	-6.05129	-6.00548	-4.60831	-5.31026	0	-6.64937	-4.6988
Kctd12	-3.32425	-2.64062	-3.45683	-4.0275	0	-2.13442	-4.62654
Pdgfc	-4.31509	-3.79573	-2.32116	-4.143	0	-1.68751	-4.55368
Gap43	-3.42768	-3.40284	-4.09138	-4.43961	-4.44678	0	-4.54868
Tmem45a	-5.50478	-5.56039	-2.76199	-3.91519	0	-5.41125	-4.54821
Mamdc2	-3.62176	-3.88457	-2.45606	-3.08911	0	-2.23724	-4.54328
Col16a1	-2.94874	-2.7435	-1.63233	-2.16749	0	-2.48675	-4.54294
Fxyd5	-2.57131	-2.20528	-2.09345	-3.1898	-3.64625	0	-4.43692
Ifit3	-6.8017	-6.95411	-5.25739	-5.48243	0	-1.91449	-4.42296
Armcx2	-4.8586	-4.05039	-3.54295	-4.00633	0	-2.83578	-4.36686
9030425E11Rik	-4.1034	-4.12078	-3.00511	-3.78861	0	-2.59277	-4.3562
Islr	-4.39517	-3.9655	-1.88876	-2.66183	0	-1.94428	-4.20523
Tcfl5	-2.51334	-2.58504	-2.55316	-3.24889	-6.44683	0	-3.98623
Col12a1	-3.77735	-3.76822	-2.68402	-3.20896	0	-2.07904	-3.97083
Fbln2	-3.5947	-3.0084	-1.58831	-2.24539	0	-3.0521	-3.92072
Ctsk	-3.85232	-2.00878	-2.67203	-3.82246	0	-3.06225	-3.92031
Aebp1	-4.40602	-3.49159	-4.29303	-3.63904	0	-3.54143	-3.91279
Gbp2	-6.76067	-6.76703	-5.0503	-5.16082	0	-2.61983	-3.86214
Mmp14	-3.32327	-2.62453	-2.92348	-4.43443	0	-3.11175	-3.83544
Arhgdib	-4.49101	-4.59162	-3.43644	-4.62871	0	-4.97628	-3.81078
Olfml3	-4.45509	-4.39806	-3.80455	-3.92996	0	-2.35698	-3.79116
Snai2	-3.65278	-4.10454	-1.7855	-3.18592	0	-3.57727	-3.75027
Tspan6	-4.5102	-4.12186	-3.98726	-4.21305	0	-2.6119	-3.74823
Gpc4	-3.1713	-3.32515	-1.92447	-2.12118	0	-1.68479	-3.6366
Ptplad2	-3.91718	-4.22722	-2.7685	-3.27673	0	-1.8069	-3.63057
Casp12	-4.36336	-4.40545	-2.41753	-2.94713	0	-2.86943	-3.59136
Spp1	-5.37345	-5.10827	-5.45858	0	-3.34543	2.60916	-3.57989
Slit2	-2.70782	-2.72991	-1.94865	-2.61719	0	-1.76094	-3.53082
Leprel2	-4.18665	-3.19289	-1.94741	-3.41515	0	-3.46352	-3.43947
Ifit1	-7.10724	-7.01417	-5.42947	-5.59948	0	-1.83812	-3.39358
Tnfrsf11b	-2.80924	-2.6202	-2.13296	-2.45142	0	-3.32741	-3.35371
Pmp22	-4.19297	-2.61557	-1.72762	-5.02479	0	-1.74578	-3.35231
Nuak1	-4.92277	-4.48941	-4.12825	-4.28951	-3.53595	0	-3.3102
Tfpi2	-5.15235	-4.99399	-4.92764	-5.36233	-4.59107	0	-3.27503
Has2	-2.05404				-4.2961	0	-3.23073
Pdgfra	-4.52208	-4.02632	-2.97533	-3.41533	0	-2.63036	-3.21335
Dact1	-3.306	-3.22233	-2.44408	-2.33194	-3.98211	-1.59234	-3.20635
A730054J21Rik	-4.68326	-4.56837	-3.13781	-3.89745	-3.70781	-2.98075	0
Lum	-7.00708	-6.96556	-5.40115	-5.77267	-8.14112	-6.08437	0
Itm2a	-4.55233	-4.41408	-1.6531	-4.27624	-3.45772	-3.18404	0
Col8a2	-2.80678	-2.83731	-1.68683	-1.99513	-5.66666	-3.20328	0
Ccdc80	-4.38451	-4.59492	-2.97909	-3.39907	-4.39995	-2.57099	0
Odz3	-2.10337	-2.1041	-1.97414	-2.65873	-4.02969	-2.19995	0
Sfrp2	-3.89825	-3.9857	-3.47261	-4.05834	-3.78859	-5.97993	0
Aqp1	-2.68566	-3.7831	-3.18237	-3.81618	-5.70763	-2.46539	0
C1qtnf3	-3.98225	-4.37599	-4.58042	-4.12218	-9.97543	-2.80755	0
Tnfaip6	-3.78728	-3.85765	-2.8249	-3.30828	-3.58284	-1.90892	0
Mcam	-2.718	-2.34708	-1.86709	-2.11442	-4.42593	-2.23804	0
Pdzrn3	-3.2349	-3.16482	-2.40889	-2.98887	-3.65515	-5.12407	0
Fcer1g	-1.87501	-1.99467	-1.91037	-2.27135	-4.64522	-1.76982	0
Moxd1	-1.89148	-1.84424	-2.05389	-2.7268	-5.18549	-1.8131	0
Igfbp5	-3.87445	-2.05577	-3.25931	-3.31155	-4.02998	-3.98156	0
Mest	-4.03845	-4.05011	-3.04945	-4.1342	-4.19983	-5.7638	0
Cdkn1c	-2.82798	-2.96116	0	-3.61262	-3.24758	-2.9746	2.88304
Serpina3g	-6.57029	-6.593	-4.33968	-4.81309	0	-6.05016	3.07369
Igf2	-3.24415	-2.13455	-3.70487	-2.67135	0	-8.04898	3.44068
Fibin	-3.96992	-3.87237	-2.50971	-3.25825	-5.20275	-5.42409
Ifi27l2a	-4.11583	-4.07064	-2.41462	-2.86875	6.19965	-3.84793
Lyz2	-5.11294	-5.21033	-4.95073	-5.57273	-7.43847	-2.79125
Lyz1	-4.11515	-4.0862	-4.21792	-4.34413	-7.51405	-2.43538
Fam198b	-6.02916	-6.02701	-4.5311	-5.74948	-3.57003	-2.41766
Lpar1	-3.06659	-3.14563	-2.07179	-3.13951	-3.30576	-2.20523
Cd34	0	-1.63847	-2.00194	-2.68115	-3.41486	-3.56365	-8.07422
Prrx2	-3.08446	0	-2.76768	-3.63854	0	-3.5613	-7.71585
S100a4	-5.14451	-4.63168	-2.92305	-5.46887	0	0	-7.25897
Twist2	-5.75462	-5.39744	-2.00108	-4.86231	0	0	-6.67777
Acta1	0	0	-2.48266	-2.05421	-3.55968	-5.20147	-6.56658
Adcy7	-2.70719	-2.75967	0	-2.14962	-6.30649	0	-6.4476
Ebf1	-2.89112	-2.95399	-2.14859	-2.42242	0	0	-6.21891
Pcolce	-5.49446	-3.3578	0	-2.36842	0	-1.77563	-5.68327
Kctd15	-2.45006	-2.64283	0	-2.92468	0	-2.20252	-5.63182
Slc1a6	-2.44389	-2.56577	-1.30223	0	-5.50852	-4.77254	-5.5918
Srpx	-2.51779	-2.53103	0	0	-5.86741	-2.26681	-5.50611
6330403K07Rik	0	0	-2.10884	-2.22826	-4.76284	-5.332	-5.32549
Bgn	-7.31971	-7.47527	-4.83312	-4.49931	0	0	-5.30635
Cspg4	0	-1.95161	0	-2.28034	-3.20442	-3.48332	-5.07626
Ass1	-2.12428	-2.12339	0	0	-4.13182	-3.58854	-4.98615
9030418K01Rik	-2.06178	-1.8608	-1.55366	0	0	-2.1649	-4.92418
Avpr1a	-2.7824	-2.84438	0	0	-3.96587	-1.80905	-4.84478
Gpc1	-4.24284	-2.08522	-3.411	-3.70765	0	0	-4.72344
Igfbp6	-2.68251	-2.734	-1.6867	-3.20526	0	0	-4.43771
Htra1	-3.01306	-3.58833	0	-2.49838	-3.85263	0	-4.21762
Shox2	-3.47477	-3.44013	-2.97259	-2.38116	0	0	-4.19046
Dnm3os	-4.11989	-4.00905	0	-3.44528	0	-3.00455	-4.1746
Zcchc5	-3.57335	-2.20572	-1.4353	-2.20919	0	0	-4.10187
Csf1	-2.657	-1.92799	-1.82105	-2.14464	0	0	-3.96052
Plxdc2	-3.18812	-3.32045	-1.70107	-2.84925	0	-1.59027	-3.92164
Abi3bp	-3.28095	-3.23613	-1.78408	-2.01587	0	0	-3.89947
Bnc2	-1.9327	-1.99238	-1.75547	0	-4.36297	0	-3.85555
Ier5l	-1.97793	-2.05586	-1.52795	-2.018	0	0	-3.79669
Osr1	-3.14935	-2.75796	-2.7997	-3.12201	0	0	-3.7378
Pdlim4	-3.61389	-2.05563	-3.32069	-3.65365	0	0	-3.61803
Glipr2	-2.72784	-2.645	-1.25252	-2.33026	0	-2.86407	-3.60774
Emp2	-2.38428	-1.48932	-1.5678	-2.49684	0	-2.2351	-3.57785
Emp3	-3.49399	-2.26419	-1.41161	-3.59278	0	-3.49171	-3.55957
Trim30	-5.73223	-5.78929	-3.48099	-4.06123			-3.54073
Hmgn3	-4.68987	-2.47811	-3.13037	-4.00753	0	0	-3.49488
Ada	-2.52882	-2.2098	-1.65314	0	0	-2.50778	-3.44474
Thbs3	-2.9469	-3.08034	-2.02034	-2.30019	0	-3.52906	0
Sh3kbp1	-2.24337	-1.88772	-2.34682	-2.5472	-3.51198	0	0
Col11a1	-5.818	-3.98696	-4.55855	-5.66111	0	-2.11913	0
Sertad4	-3.10628	-2.8008	-2.27772	-3.29629	0	-3.0263	0
Nexn	-3.96807	-3.4857	-2.22761	-3.76153	0	-1.93738	0
Reck	-3.17255	-2.57592	-1.46236	-2.34975	0	-1.81233	0
Prrx1	-3.7886	-3.69974	-1.9457	-3.23128	0	-1.59573	0
Gypc	-4.4661	-4.48104	-3.04263	-3.47715	0	-3.22275	0
Actg2	-5.23902	-5.14536	-4.11365	-4.08021	0	-2.18837	0
Fat4	-3.1574	-3.05144	-3.38449	-3.38526	0	-1.87236	0
Cxcl12	-3.72044	-2.78635	-3.06669	-3.97874	0	-5.78766	0
Cbr2	-5.00002	-4.88638	-2.4931	-2.39839	0	-3.44679	0
Pros1	-2.86913	-2.43364	-2.50408	-3.3889	0	-1.92178	0
Fkbp10	-4.97243	-5.40353	-2.85712	-4.88875	0	-3.2203	0
Timp1	-4.08201	-4.66266	-4.91483	-3.61467	0	-4.33994	0
Ifitm3	-8.12935	-1.7905	-3.14746	-3.54612	0	-3.40711	0
Slit3	-5.00174	-5.32573	-3.63119	-3.82429	0	-4.76742	0
Cnn2	-1.97822	-1.7527	-2.33927	-2.06898	0	-1.70826	0
Oasl2	-5.782	-5.84082	-4.86134	-4.8547	0	-2.46957	0
Rtp4	-2.94805	-2.76114	-2.63295	-3.01346	0	-2.05817	0
Rhoq	-2.53493	-2.53231	-1.53644	-2.27601	0	-1.6607	0
Rcn3	-5.54787	-4.16656	-4.156	-4.99685	0	-6.17738	0
Cdo1	-4.55789	-4.58195	-2.83783	-3.46876	0	-2.89547	0
Slc38a4	-4.63612	-4.76928	-1.88801	-4.90947	0	-2.4641	0
Tll1	-2.90841	-2.88727	-2.60755	-2.82077	-5.10103	0	0
Fstl1	-1.99009	-1.97139	-5.08587	-2.60403	0	-2.72929	0
Nrp2	-2.10251	-1.9049	-2.00024	-2.58226	-4.66853	0	0
Serpinh1	-4.67403	-5.23287	-2.83196	-3.79357	0	-1.73818	0
6330406I15Rik	-3.92691	-3.79883	-3.11837	-2.66163	0	-3.01063	0
Igfbp2	-3.48948	-3.34845	-2.78701	-3.6402	0	-5.44686	0
Dcn	-3.69835	-3.71713	-3.30906	-3.39929	0	-4.03512	0
D0H4S114	-1.94814	-2.62755	-4.14243	-3.3102	-4.28442	0	0
Ripk3	-1.94874	-3.91694	-1.79476	-3.47595	0	-3.23692	0
Csrp1	-2.74094	-2.33493	-3.48828	-2.85928	0	-2.32113	0
Sdpr	0	-3.44861	-3.15922	-2.52823	-3.43534	2.47203	0
Thbd	-3.70253	-3.71489	-2.99366	-3.29511	-5.22313	0	0
Mmp9	-3.56088	-3.70418	-1.7669	-2.19283	-3.57111	0	0
Rhoj	-5.23766	-3.87732	-3.4717	-4.75169	0	-4.63539	0
Plod3	-1.93764	-1.95087	-2.30965	-2.42015	0	-1.70644	0
Ccl7	-7.70368	-7.83682	-5.16141	-6.02067	0	-5.21919	0
Irf7	-4.24127	-4.54857	-3.3428	-3.60342	3.87085	0	0
Oas1a	-4.40648	-4.50479	-3.08163	-3.04894	4.60378	0	0
Gpr126	-2.35742	-2.48876	-1.96863	-2.09445	-4.11145	0	0
Antxr1	-2.51385	-2.21442	-1.84077	-3.21917	0	-4.9633	0
Rsad2	-4.9433	-5.00063	-2.55826	-2.9636	3.8548	0	0
Cthrc1	-5.69674	-2.70824	-4.32845	-5.575	0	-2.11224	0
St5	-3.29537	-1.9814	-1.80807	-2.72943	0	-1.62886	0
Igfbp3	-5.68081	-5.4052	-4.91726	-5.74346	0	-3.12023	0
Ctss	0	-1.8373	-3.57382	-3.79535	-6.31672	-2.5404	0
Ch25h	-5.08277	-5.16256	-3.37437	-4.21629	0	-3.39615	0
Igf1	0	-2.05539	-2.24876	-2.36679	-3.58784	-2.90289	0
Gvin1	-5.68724	-5.31663	-4.91218	-5.13353	0	2.90871	0
Ccl2	-7.56489	-7.54261	-5.71753	-4.44293	0	-2.76226	0
Slc16a2	-2.84111	-1.68088	-1.56624	-2.255	0	-1.67349	0
Ccl3	-4.15855	-4.01731	-2.77138	-3.25214	-5.81753	0	0
Oasl1	-2.94909	-3.14719	-2.60265	-3.17682	4.36341	0	0
Slfn2	-2.90568	-2.94717	-1.58978	-2.75355	0	0	2.3863
Rasl11b	-2.10325	-2.73503	0	-2.18644	0	-3.60099	2.5003
H19	-3.39889	-1.69812	-2.69772	0	0	-9.03475	2.64291
Cd52	-3.14704	-2.99299	-1.55937	0	-5.66154	0	2.82768
Cyp1b1	-4.57956	-3.98059	-3.00682	-3.21313	0	0	2.86211
Mpa2l	-3.85129	-3.95842	-2.49951	-2.59904			2.87344
Iigp1	-6.77789	-6.98825	-3.85755	-4.36451	0	0	3.09587
Pla2g7	0	-2.0941	-2.04778	-2.14376	-5.82788	0	3.59306
Penk	-5.5388	-5.4242	-3.98827	-4.58077	0	-4.59159
Meg3	-3.54667	-3.52183	-2.54668	-3.04628	0	-4.1084
Tmem173	-3.08651	-2.27835	-1.58447	-2.70758	0	-3.63557
Filip1l	-4.1805	-4.47541	-3.88619	-4.46919	0	-2.63086
S1pr3	-4.31517	-4.11132	-3.00839	-4.08442	0	-2.4683
Gpx8	-2.81736	-2.32688	-2.09004	-3.64512	0	-2.36396
Kif26b	-4.66209	-4.61093	-3.19771	-3.73398	0	-2.00679
Prkd1	-3.30673	-3.46784	-2.49751	-2.79131	-3.73897	0
Cmpk2	-3.0523	-3.08691	-1.73435	-2.00831	3.44957	0
Cxcl3	-5.56325	-5.35696	-1.71756	-3.1302	0	1.79275
Plin2	-2.33955	-1.69819	-1.91587	-2.50207	0	2.46771
Csgalnact1	-4.04291	-4.04428	-2.61216	-2.2933	0	2.7081
Smpdl3a	-3.38154	-3.274	-1.42474	-2.90853	0	0	0
Figf	-3.2225	-1.64609	0	-2.1015	0	-2.77864	-6.25009
C1qtnf5	-2.52609	-2.72654	-1.48595	0	-3.98322	-3.80673	-6.09902
Foxc2	0	-1.65209	-1.20998	-2.29237	-6.37434	-2.41105	-6.03045
Arsj	-3.44048	-3.41091	0	-2.55457	0	0	-5.61769
Tshz3	-2.12004	-1.50262	-1.38915	-1.96724	0	-2.43002	-5.36855
Ifi204	-3.50486	-3.39897	-1.37076	-2.59475	0	0	-5.34006
Gpnmb	0	0	-1.88289	-2.27862	-5.51771	0	-5.24811
Gria3	-2.58588	-2.52322	-1.30835	-2.88577	0	0	-4.58791
Ephb2	0	-1.68258	0	0	-4.36682	-2.18972	-4.43958
Adam19	-3.37036	-3.32511	-2.70043	-3.49521	-5.18033	-2.38863	-4.40538
Col5a3	-2.00572	-1.9869	-1.23421	0	0	-2.27236	-4.36296
Lbh	-1.96918	-1.7731	0	0	0	-2.17921	-4.19876
Crmp1	0	0	0	-2.05243	-8.35705	-1.68718	-4.11838
1190002H23Rik	-2.71523	-2.83033	0	0	0	-3.77943	-4.08649
Tmeff1	-2.67846	0	-1.688	-3.21652	0	0	-4.0691
Pcdh7	-2.46089	0	-1.66366	-2.7917	0	0	-3.93663
Unc5b	-1.86319	-2.09774	0	-2.27524	0	0	-3.66047
Ctgf	-1.96307	0	-1.77009	0	0	-3.85887	-3.65642
Gas2	0	0	-1.59738	0	-5.82559	-2.23315	-3.42657
Fzd1	-1.89468	-1.65349	-1.3867	-2.49489	0	-3.51734	-3.37554
BC028528	-3.31392	0	-2.29682	-2.04257	0	0	-3.28889
Megf10	0	-1.63259	-1.3497	-2.14348	-6.96836	-2.29391	-3.18391
Ttc28	0	-1.74543	-1.34565	-2.33335	0	-1.9557	-3.13998
Cd276	0	0	-2.20352	-2.47852	-3.32591	0	-3.12897
Grb10	0	-1.97688	-1.38343	-2.33824	-5.72325	-2.2368	-3.10645
Ifi203	-4.13985	-3.11876	-1.59115	-1.966	0	0	0
Cdc42ep3	-4.05141	-2.26287	-2.7772	-4.52913	0	0	0
Armcx1	-2.59381	0	-2.24318	-3.38991	-3.25575	0	0
Sorcs2	-3.13829	-1.55044	-2.9079	-2.17536	0	-1.70839	0
Prkcdbp	-2.66647	-2.79032	-2.96944	-4.62115	0	0	0
Apod	-3.98934	-3.98934	-5.54992	-3.83358	0	0	0
Serpine1	-6.43884	-5.51893	-3.62807	-5.09387	0	0	0
Ccl8	-4.32807	-4.61305	0	-2.1612	-5.25273	0	0
AI451617	-4.1254	-3.83522	-2.24698	-2.77571			0
Ccl12	-2.66994	-2.58067	-1.40617	-1.94331	-3.8515	0	0
Lrrk2	-3.00421	-2.94911	-2.39822	-2.51131	0	0	0
Cyp26b1	-2.18812	-1.95093	-1.55971	-2.57081	0	0	0
Irx1	-3.37877	-3.31874	-2.908	-3.39181	0	0	0
Zfp532	-2.21714	-2.03589	-1.46168	-2.53259	0	0	0
Ndn	-3.8624	-3.75073	-1.16819	-3.74649	0	-2.36151	0
2900062L11Rik	-3.37941	-3.42461	-4.19608	-4.62539			0
Mmp10	-2.89352	-2.55487	-1.99887	-2.89944	0	0	0
Slfn8	-4.35466	-4.15561	-2.14818	-2.47164	0	0	0
Mlkl	-3.16389	-2.83582	-1.68046	-2.34747	0	0	0
Samd9l	-5.69089	-5.14419	-4.66889	-3.21163	0	0	0
Akap12	-2.84893	-3.04448	-4.12472	-4.13807	0	0	0
Ptx3	-3.52919	-3.52645	-2.84905	0	0	-3.87778	0
Zbp1	-4.10517	-4.13615	-2.08975	-2.69967	0	0	0
Pfn2	-2.49898	-2.93196	-2.80451	0	0	-1.7143	0
Ckb	-2.60125	-1.4279	-2.91489	-2.81042	-3.70172	0	0
Lama4	-2.60987	-2.45435	-2.0882	-2.55398	0	0	0
Aldh1l2	-3.03471	-3.07109	0	0	-3.56825	-2.05749	0
Mxra8	-2.83107	-2.16082	-2.68167	0	0	-1.73739	0
Parp3	-3.86356	-2.79299	-2.58113	-3.44809	0	0	0
Ppap2b	-4.34145	-3.15163	-1.87246	-4.27437	0	0	0
Ecm1	-2.95085	-2.40946	-2.11457	-3.77395	0	0	0
Mdfic	-3.44578	-2.09249	-1.4904	-3.48225	0	0	0
D14Ertd668e	-5.88312	-5.85189	-4.65946	-4.89166	0	0	0
Rcn1	-2.79661	-2.32219	0	-2.724	0	-4.25911	0
Selm	-2.62353	-2.38307	-1.91104	-1.94467	0	0	0
Frmd6	-1.90487	-2.15388	-1.42236	-2.21026	0	0	0
Lrig3	-2.22558	-1.82793	0	-1.95846	0	-2.84727	0
Rgs16	-2.32893	0	-2.20031	-2.90141	0	-2.80542	0
Igtp	-5.04164	-5.52043	-3.37459	-3.77554	0	0	0
Adm	-5.48746	-5.45542	0	-4.60612	0	-2.71943	0
2610203C20Rik	-3.78602	-2.81801	-3.83872	-4.66669	0	0	0
Vegfc	-4.11521	-3.70114	-2.78594	-4.03855	0	0	0
Ptk7	-4.3023	-2.62926	-3.83155	-4.60379	0	0	0
Slc27a3	0	-2.03548	-1.52754	-2.00605	0	-2.67653	0
Gja1	-3.68627	-3.14123	0	-2.62676	0	-1.83706	0
Ptgs2	-2.4782	-2.2105	-3.83241	-3.3435	0	0	0
Pdgfrl	-4.03897	-2.24181	0	-2.49009	0	-3.31975	0
Gpr153	-4.13753	-4.06665	-2.39148	-2.95372	0	0	0
2310022B05Rik	-1.87543	-1.76072	0	-2.25097	0	-1.62474	0
Serping1	-5.37129	-5.6458	-3.11131	-2.93648	0	0	0
Timp3	-3.44982	0	-2.46692	-3.54467	0	-1.71375	0
Gnb4	-2.61234	-2.32218	-2.2849	-2.75714	0	0	0
Cxcl9	-4.8475	-4.91466	-2.28396	-2.62574	0	0	0
Stat1	-4.60496	-4.38877	-3.19054	-3.42406	0	0	0
Ckap4	-2.27474	-2.04578	-2.69485	-4.24073	0	0	0
Zic1	-2.18022	0	-1.41061	-2.91904	-8.67716	-1.72399	0
Scara3	-3.66147	-1.47341	-2.99844	-3.47151	0	-3.33639	0
Parp9	-3.25323	-3.32279	-3.02	-2.48719	0	0	0
Ifi44	-6.86551	-6.86143	-4.30783	-4.97581	0	0	0
Ccl5	-6.35603	-6.4887	-4.04786	-5.29248	0	0	0
Ube2l6	-3.51471	-3.62447	-2.16248	-2.31523	0	0	0
Olr1	-1.99947	-1.96597	-1.83326	-2.38997	0	0	0
Lgals3bp	-5.21331	-3.67001	-3.30206	-3.93311	0	0	0
Nid2	0	-2.28785	-2.69607	-2.00924	0	-4.29336	0
Tmem88	-2.343	-2.11899	-1.60614	0	0	-3.22133	0
Parp8	-3.01284	-2.50831	-2.13553	-2.72768	0	0	0
Ifih1	-4.27584	-4.24194	-3.32882	-2.83627	0	0	0
Trex1	-2.35835	-2.36714	-2.08004	-2.19406	0	0	0
Ephb3	-2.19302	-1.97816	-1.281	-2.19058	0	-4.03092	0
Mcpt8	-3.10146	-1.56438	-2.18823	-2.32773	-5.6554	0	0
Lepre1	-1.87779	0	-2.04316	-2.11692	0	-1.75921	0
9530028C05	-4.40294	-4.48552	-3.54422	-3.90325			0
Bst2	-4.61284	-4.0003	-2.60067	-3.44319	0	0	0
Mdk	0	-1.6864	-2.50044	-2.96251	0	-3.57369	0
9230105E10Rik	-3.11286	-3.07793	-2.33678	-2.54552			0
Ccl4	-1.86997	-1.90938	0	-2.09431	-5.69345	0	0
Hs6st2	-2.31866	-1.81573	-1.67376	-2.16642	0	0	0
Trim12	-4.08363	-4.04176	-2.68881	-2.99599			0
B3galnt1	-3.67155	-4.89994	0	-4.7689	0	-2.06573	0
Ifi47	-5.32841	-5.39482	-2.27321	-2.90923	0	0	0
Stat2	-3.04095	-2.92578	-1.42949	-2.03197	0	0	0
Fndc1	-2.54716	-4.52337	-1.7398	-3.05902	0	0	0
Tyrobp	0	0	-1.65802	-2.13431	-7.49981	-1.59472	0
A230050P20Rik	-2.29198	-2.53866	-1.66604	-2.12094	0	0	0
Psmb8	-2.29563	-2.6182	-1.50563	0	0	-2.5996	0
Parp12	-3.5538	-4.00831	-3.24221	-2.01371	0	0	0
Fgf7	-2.84337	-2.22879	-3.27548	-2.22629	0	0	0
Cxcl10	-5.67193	-7.93236	-5.82111	-5.20957	0	0	0
Ptprz1	-2.2302	-2.30054	-1.66955	0	-3.65345	0	0
Nmi	-2.61151	-2.45531	-3.55042	-2.48216	0	0	0
Ccl11	-5.87401	-5.85694	-2.94968	-3.3077	0	0	0
Gpm6b	-2.87128	-2.73918	-2.57653	-1.94941	0	0	0
Mpeg1	-2.32437	-2.43867	-2.61772	-3.06886	0	0	0
Il6	-6.6981	-6.71272	-3.90366	-3.98908	0	0	0
Rps4y2	-5.06989	-2.47075	-1.61868	0	0	-5.36351
S1pr1	-2.2385	-1.92596	-1.37981	-2.02463	0	-2.19924
Dclk1	-2.33949	-2.27176	-1.33571	-2.18171	0	-1.60499
Mex3b	-2.36005	-2.96543	-4.36419	-3.79036	0	0
Gbp3	-6.77816	-6.72393	-4.64248	-5.029	0	0
Irgm1	-2.62021	-4.19046	-3.46386	-2.29826	0	0
Lpar4	-3.9601	-3.78457	-3.42733	-3.89603	0	0
U90926	-3.36042	-3.38827	-2.39328	-3.29318	0	0
Dsel	-3.26937	-1.87526	-1.81255	-2.57312	0	0
C1ra	-4.10697	-4.78491	-1.61694	-2.36619	0	0
Fam171b	-2.30083	-1.6689	-2.18357	-2.16052	-3.76925	0
Irgm2	-4.80728	-4.88239	-3.24092	-3.87231	0	0
Mtap7d1	-2.00772	-1.82687	-2.52959	-2.19111	0	0
Dse	-2.87439	-3.10478	-2.54819	-3.88888	0	0
Rftn1	-3.07818	-2.89621	-1.49072	-2.29939	0	0
Gbp6	-4.83306	-4.86687	-3.54737	-3.7543	0	0
Xaf1	-2.37567	-2.53883	-1.87683	-2.37309	0	0
Irf9	-2.55984	-2.54529	-2.66891	-2.75273	0	0
Nlrc5	-3.58794	-3.55224	-1.71322	-2.30803	0	0
Shisa4	-2.59726	-1.70378	-2.29523	-2.47498	0	0
Ppbp	-3.92667	-3.53761	-3.20374	-3.36659	0	0
Vgll3	-6.19638	-6.11378	-5.28059	-5.12749	0	0
Mn1	-4.39481	-4.48904	-4.50129	-4.69303
Mndal	-5.94766	-5.86679	-1.60683	-3.99511
Gm9706	-5.0417	-3.04019	-3.09932	-3.85617
Gm2115	-3.8479	-3.96134	-3.35499	-3.23148
B3gnt9	-3.00431	-2.67964	-2.42217	-2.93406
1110006E14Rik	-3.00717	-3.11713	-2.40097	-2.78831
Dtx3l	-3.27103	-3.34698	-3.01671	-2.21133
