# Supplementary material for: Role of Hepatic-Specific Transcription Factors and Polycomb Repressive Complex 2 during Induction of Fibroblasts to Hepatic Fate
Source: PLoS One. 2016 Nov 30;11(11):e0167081. doi: 10.1371/journal.pone.0167081 (PMC5130264; doi:10.1371/journal.pone.0167081)
Supplement: S3 Table — (XLSX) [file pone.0167081.s003.xlsx]

## Sheet: Sheet1
Manuscript title: Role of hepatic-specific transcription factors and polycomb repressive complex 2 during induction of fibroblasts to hepatic fate
Authors: Shima Rastegar-Pouyani, Niusha Khazaei, Ping Wee, Moein Yaqubi, Abdulshakour Mohammadnia
Describing: Ontology results for DE-TFs core regulatory network.
GOID	Ontology Source	GOTerm	GOLevels	GOGroups	Nr. Genes	% Associated Genes	Term PValue	Term PValue Corrected with Bonferroni step down	Group PValue	Group PValue Corrected with Bonferroni step down	Associated Genes Found	All Associated Genes	OverViewTerm
GO:0000122	GO_BiologicalProcess_30.04.2015_07h53	negative regulation of transcription from RNA polymerase II promoter	[6, 7, 8, 9, 10, 11, 12]	[None]	31	4.20054	1.78477e-37	1.5349e-35	{None=NaN}	{None=NaN}	[Bmi1, Cdx2, Dmrt1, Egr1, Eomes, Ep300, Ets2, Ezh2, Foxa2, Foxo1, Foxp2, Gata2, Gata3, Jarid2, Klf4, Klf5, Mtf2, Myb, Nfib, Pdx1, Pparg, Prdm5, Rarg, Sin3a, Sox17, Sox9, Suz12, Tbx3, Tcf3, Tfcp2l1, Thra]	[AI607873, Aebp1, Aebp2, Aes, Aggf1, Ahr, Ahrr, Ajuba, Akirin2, Alx1, Ankrd1, Ankrd2, Ankrd33, Arhgap35, Arid1a, Arid5b, Arx, Ascl1, Ascl2, Ascl3, Asxl1, Asxl2, Atf3, Atf5, Atf7, Atf7ip, Atn1, Atrx, Atxn1, Atxn1l, Aurkb, Axin1, BC094916, Bach1, Bach2, Barx2, Batf3, Bcl11a, Bcl6, Bcl6b, Bcor, Bend6, Bhlhe40, Bhlhe41, Bmi1, Bmp2, Bmp4, Bptf, Brip1, Brms1, Brms1l, Btg2, C1qbp, Calr, Cav1, Cbfa2t3, C…	TRUE
GO:0048863	GO_BiologicalProcess_30.04.2015_07h53	stem cell differentiation	[5]	[Group4]	16	4.41989	1.4462e-18	1.22927e-16	{Group4=1.4461966496659333E-18}	{Group4=1.5908163146325265E-17}	[Cdx2, Eomes, Ezh2, Foxa2, Foxo1, Gata2, Jarid2, Klf4, Mecom, Mtf2, Pdx1, Sox17, Sox9, Tbx3, Tead4, Yap1]	[4632428N05Rik, A2m, Acvr1, Adam15, Ager, Aldh1a1, Aldh1a2, Alx1, Amer1, Ap2a2, Apc, Ascl1, Ascl2, Aspm, Axin2, B4galnt2, Bambi, Batf, Bche, Bcl2, Bcl9, Bcl9l, Bmp2, Bmp4, Bmp7, Bmpr1a, Braf, Cdc73, Cdh2, Cdk6, Cdkn2a, Cdx2, Cfl1, Chd2, Cited2, Cnot1, Cnot2, Cnot3, Col1a1, Coro1c, Crb2, Crebbp, Ctnnb1, Ctr9, Cul4a, Cul7, Cyp26a1, Cyp26c1, Dab2, Dab2ip, Dact3, Ddx6, Dicer1, Dis3l2, Dppa2, Ear1, Ed…	TRUE
GO:0018205	GO_BiologicalProcess_30.04.2015_07h53	peptidyl-lysine modification	[7, 8]	[Group6]	13	4.77941	1.45785e-15	1.22459e-13	{Group6=7.032970654090782E-17}	{Group6=7.032970654090782E-16}	[Bmi1, Egr1, Ep300, Ezh2, Gata2, Gata3, Jarid2, Mtf2, Myb, Prdm5, Sin3a, Suz12, Tcf3]	[Actl6a, Ahrr, Airn, Apbb1, Arid4a, Arid4b, Arid5a, Arnt, Arrb1, Ash1l, Ash2l, Asxl2, Atat1, Atf2, Atg5, Atg7, Atp7a, Atp7b, Auts2, Bag6, Baz2a, Bcl11a, Bcor, Bloc1s1, Bmi1, Brca1, Brca2, Brd1, Brd4, Brd7, Brd8, Brpf1, Brpf3, Capn3, Cbx4, Ccdc101, Cdkn2a, Chd5, Chek1, Clock, Cml1, Crebbp, Crtc2, Csrp2bp, Ctbp1, Ctcf, Ctcfl, Cth, Ctnnb1, Ctr9, Cxxc1, Dhps, Dmap1, Dmrtc2, Dnmt1, Dnmt3b, Dohh, Dot1l…	TRUE
GO:0048864	GO_BiologicalProcess_30.04.2015_07h53	stem cell development	[4, 5, 6]	[Group12, Group4]	13	4.5614	2.66903e-15	2.2153e-13	{Group12=4.977803509037493E-26, Group4=1.4461966496659333E-18}	{Group12=6.96892491265249E-25, Group4=1.5908163146325265E-17}	[Cdx2, Eomes, Ezh2, Foxa2, Foxo1, Gata2, Klf4, Mecom, Mtf2, Sox9, Tbx3, Tead4, Yap1]	[Acvr1, Adam15, Ager, Aldh1a1, Aldh1a2, Alx1, Apc, Ascl2, Aspm, Axin2, B4galnt2, Bambi, Bcl2, Bcl9, Bcl9l, Bmp2, Bmp7, Bmpr1a, Braf, Cdc73, Cdh2, Cdkn2a, Cdx2, Cfl1, Cited2, Cnot1, Cnot2, Cnot3, Col1a1, Coro1c, Crb2, Crebbp, Ctnnb1, Ctr9, Cul4a, Cul7, Cyp26a1, Cyp26c1, Dab2, Dab2ip, Dact3, Ddx6, Dicer1, Dis3l2, Dppa2, Ear1, Edn1, Edn3, Ednra, Ednrb, Efna1, Efnb1, Eif4e, Eif4enif1, Elavl1, Elf5, E…	TRUE
GO:0019827	GO_BiologicalProcess_30.04.2015_07h53	stem cell maintenance	[3, 4, 5, 6, 7]	[Group12, Group4]	11	7.23684	2.95725e-15	2.42494e-13	{Group12=4.977803509037493E-26, Group4=1.4461966496659333E-18}	{Group12=6.96892491265249E-25, Group4=1.5908163146325265E-17}	[Cdx2, Eomes, Foxo1, Gata2, Klf4, Mecom, Mtf2, Sox9, Tbx3, Tead4, Yap1]	[Apc, Ascl2, Aspm, B4galnt2, Bcl9, Bcl9l, Bmp7, Bmpr1a, Braf, Cdc73, Cdh2, Cdkn2a, Cdx2, Cnot1, Cnot2, Cnot3, Crebbp, Ctnnb1, Ctr9, Cul4a, Ddx6, Dicer1, Dis3l2, Dppa2, Ear1, Eif4e, Eif4enif1, Elavl1, Elf5, Eomes, Erdr1, Esrrb, Fgf10, Fgf4, Fgfr1, Fgfr3, Foxo1, Foxo3, Fut10, Fzd7, Gata2, Gsdma3, Hes1, Hes5, Hmga2, Hnf1b, Hook3, Igf2bp1, Kat6a, Kit, Klf10, Klf4, Ldb1, Ldb2, Leo1, Lif, Lig4, Lin28a,…	FALSE
GO:0045165	GO_BiologicalProcess_30.04.2015_07h53	cell fate commitment	[4, 5]	[Group1]	11	4.08922	1.60149e-12	1.2972e-10	{Group1=8.302299187383137E-20}	{Group1=1.0792988943598078E-18}	[Eomes, Ets2, Foxa2, Gata2, Gata3, Pparg, Sox17, Sox9, Tbx3, Tcf3, Tead4]	[5830411N06Rik, AW551984, Acvr1, Ankar, Ar, Arx, Ascl1, Atoh1, Axin1, Barhl2, Batf, Bcl11b, Bcl2, Bmp2, Bmp4, Bmpr1a, Casp3, Casz1, Cdc42, Cdc73, Cdon, Cebpb, Chd5, Chrdl1, Ctnnb1, Ctr9, Cyp19a1, Cyp26b1, Dbx1, Dkk1, Dll1, Dll3, Dll4, Dlx1, Dlx2, Dmrt3, Dmrta2, Dock7, Dusp6, E130012A19Rik, Ebf2, Elf5, Eomes, Epas1, Erbb4, Ets2, Etv2, Evx1, Eya1, Fev, Fezf2, Fgf1, Fgf10, Fgf13, Fgf2, Fgf3, Fgf8, F…	TRUE
GO:0034968	GO_BiologicalProcess_30.04.2015_07h53	histone lysine methylation	[5, 6, 7, 8, 9, 10]	[Group6]	7	8.53659	1.47342e-10	1.17873e-08	{Group6=7.032970654090782E-17}	{Group6=7.032970654090782E-16}	[Ezh2, Gata3, Jarid2, Mtf2, Myb, Prdm5, Suz12]	[Airn, Arid4a, Arid4b, Ash1l, Ash2l, Asxl2, Auts2, Baz2a, Bcor, Brca1, Chd5, Ctcfl, Ctr9, Cxxc1, Dmrtc2, Dnmt1, Dnmt3b, Dot1l, Dpy30, Eed, Ehmt1, Ehmt2, Ezh1, Ezh2, Gata3, Gcg, Gfi1b, H2afy, Hotair, Iws1, Jarid2, Kdm1a, Kdm3a, Kmt2a, Kmt2b, Kmt2c, Kmt2d, Kmt2e, Men1, Mtf2, Myb, Nelfa, Nsd1, Ogt, Pax5, Paxip1, Phf1, Phf19, Prdm5, Prdm8, Prdm9, Pygo2, Rbbp5, Rtf1, Setd1a, Setd2, Setd3, Setd7, Setd8…	FALSE
GO:0009952	GO_BiologicalProcess_30.04.2015_07h53	anterior/posterior pattern specification	[5, 6]	[Group2, Group3, Group5]	9	4.10959	2.03328e-10	1.60629e-08	{Group2=2.878331519434735E-13, Group3=4.74716005843476E-10, Group5=5.228419485187805E-19}	{Group2=2.0148320636043146E-12, Group3=2.3735800292173803E-9, Group5=6.274103382225366E-18}	[Bmi1, Cdx2, Ep300, Ets2, Foxa2, Hoxd13, Rarg, Sox17, Tbx3]	[Abi1, Acer1, Acvr2a, Acvr2b, Aldh1a1, Aldh1a2, Alx1, Alx4, Apc, Arc, Atm, Atp6ap2, Aurka, Axin1, Axin2, Barx1, Bmi1, Bmp2, Bmp4, Bmpr1a, Bmpr2, Bptf, Btg2, Cdon, Cdx1, Cdx2, Cdx4, Celsr1, Celsr2, Cer1, Cfc1, Crb2, Crkl, Ctnnb1, Ctnnbip1, Cyp26a1, Cyp26c1, Ddit3, Dkk1, Dll1, Dll3, Dmrt2, Emx2, En1, Ep300, Epb4.1l5, Ets2, Fezf1, Fezf2, Fgf8, Foxa2, Foxb1, Foxc1, Foxc2, Foxf1, Foxh1, Frs2, Fuz, Fzd…	TRUE
GO:0060428	GO_BiologicalProcess_30.04.2015_07h53	lung epithelium development	[4, 5, 6, 7, 8]	[Group12]	6	13.0435	2.40097e-10	1.87275e-08	{Group12=4.977803509037493E-26}	{Group12=6.96892491265249E-25}	[Foxa2, Foxp2, Nfib, Sox9, Thra, Yap1]	[Agr2, Aimp2, Ascl1, Bmp4, Creb1, Errfi1, Eya1, Fgf10, Fgf7, Fgfr2, Fgfr3, Fgfr4, Fndc3b, Foxa1, Foxa2, Foxj1, Foxp1, Foxp2, Foxp4, Gata6, Gpsm2, Grhl2, Hoxa5, Igf1, Insc, Klf2, Map2k1, Map2k2, Ncor2, Nfib, Nkx2-1, Numa1, Numb, Ppp3r1, Rbpj, Sav1, Shh, Sox9, Spdef, Srsf6, Stra6, Thra, Thrb, Wnt2, Wnt7b, Yap1]	FALSE
GO:0018022	GO_BiologicalProcess_30.04.2015_07h53	peptidyl-lysine methylation	[5, 6, 7, 8, 9]	[Group6]	7	7.77778	2.86448e-10	2.20565e-08	{Group6=7.032970654090782E-17}	{Group6=7.032970654090782E-16}	[Ezh2, Gata3, Jarid2, Mtf2, Myb, Prdm5, Suz12]	[Airn, Arid4a, Arid4b, Ash1l, Ash2l, Asxl2, Auts2, Baz2a, Bcor, Brca1, Chd5, Ctcfl, Ctr9, Cxxc1, Dmrtc2, Dnmt1, Dnmt3b, Dot1l, Dpy30, Eed, Eef2kmt, Ehmt1, Ehmt2, Ezh1, Ezh2, Fgf4, Gata3, Gcg, Gfi1b, H2afy, Hotair, Irf4, Iws1, Jarid2, Kdm1a, Kdm3a, Kmt2a, Kmt2b, Kmt2c, Kmt2d, Kmt2e, Men1, Mettl21a, Mettl21c, Mtf2, Myb, Nelfa, Nsd1, Ogt, Pax5, Paxip1, Phf1, Phf19, Prdm5, Prdm8, Prdm9, Prex1, Pygo2,…	FALSE
GO:0016571	GO_BiologicalProcess_30.04.2015_07h53	histone methylation	[4, 5, 6, 7, 8, 9]	[Group6]	7	6.54206	9.7702e-10	7.42535e-08	{Group6=7.032970654090782E-17}	{Group6=7.032970654090782E-16}	[Ezh2, Gata3, Jarid2, Mtf2, Myb, Prdm5, Suz12]	[Airn, Arid4a, Arid4b, Ash1l, Ash2l, Asxl2, Auts2, Baz2a, Bcor, Brca1, Carm1, Chd5, Coprs, Ctcf, Ctcfl, Ctr9, Cxxc1, Dmrtc2, Dnmt1, Dnmt3b, Dot1l, Dppa2, Dpy30, Eed, Ehmt1, Ehmt2, Ezh1, Ezh2, Fbl, Fbll1, Fendrr, Fgf4, Gata3, Gcg, Gfi1b, H2afy, Hotair, Iws1, Jarid2, Kdm1a, Kdm3a, Kmt2a, Kmt2b, Kmt2c, Kmt2d, Kmt2e, Mecp2, Men1, Mtf2, Mthfr, Myb, Nelfa, Nsd1, Ogt, Paf1, Pax5, Pax7, Paxbp1, Paxip1, P…	FALSE
GO:0045444	GO_BiologicalProcess_30.04.2015_07h53	fat cell differentiation	[5]	[Group9]	8	4.37158	1.39821e-09	1.04866e-07	{Group9=2.2942918991654408E-10}	{Group9=1.3765751394992644E-9}	[Cebpd, Foxo1, Gata2, Gata3, Klf4, Klf5, Mecom, Pparg]	[4932438A13Rik, Aamdc, Adam19, Adgrf5, Adig, Adipoq, Adrb1, Adrb2, Adrb3, Akt1, Aldh6a1, Alms1, Aloxe3, Ankrd26, Ap1s2, Arid5b, Arl4a, Arntl, Arxes1, Arxes2, Asxl1, Asxl2, Atat1, Atf2, Axin1, Bbs12, Bmp2, Bnip3, Bscl2, C1ql4, Carm1, Cby1, Ccdc85b, Ccnd1, Ccrn4l, Cebpa, Cebpb, Cebpd, Cmklr1, Creb1, Creb5, Crebl2, Ctbp1, Ctbp2, Dact1, Ddit3, Dkkl1, Dlk2, Dusp10, E2f1, Ebf2, Egr2, Eif2ak3, Enpp1, Er…	TRUE
GO:0031056	GO_BiologicalProcess_30.04.2015_07h53	regulation of histone modification	[4, 5, 6, 7, 8, 9]	[Group0, Group6]	7	6.08696	1.62396e-09	1.20173e-07	{Group0=4.803694701881085E-15, Group6=7.032970654090782E-17}	{Group0=4.3233252316929763E-14, Group6=7.032970654090782E-16}	[Ep300, Gata2, Gata3, Jarid2, Mtf2, Myb, Sin3a]	[Airn, Arid5a, Arrb1, Asxl2, Atg5, Atg7, Auts2, Bcl6, Bcor, Brca1, Brd7, Ccnb1, Cdk9, Chek1, Ctbp1, Ctcf, Ctcfl, Ctr9, Daxx, Dmrtc2, Dnmt1, Dnmt3b, Dppa2, Eed, Ehmt2, Eid1, Ep300, Fendrr, Flcn, Foxp3, Fxyd1, Gata2, Gata3, Gcg, Gfi1b, H2afy, Hotair, Iws1, Jarid2, Jdp2, Kat2a, Kat2b, Kdm1a, Kdm3a, Kdm5a, Kmt2a, Kmt2b, Lif, Lpin1, Mapk3, Mapk8, Mecp2, Men1, Msx3, Mtf2, Mthfr, Myb, Myocd, Nap1l2, Nco…	TRUE
GO:0060487	GO_BiologicalProcess_30.04.2015_07h53	lung epithelial cell differentiation	[5, 6, 7, 8, 9]	[Group12]	5	15.625	3.22855e-09	2.35684e-07	{Group12=4.977803509037493E-26}	{Group12=6.96892491265249E-25}	[Foxa2, Nfib, Sox9, Thra, Yap1]	[Agr2, Aimp2, Ascl1, Creb1, Eya1, Fgf10, Fndc3b, Foxa1, Foxa2, Foxj1, Foxp1, Foxp4, Gata6, Gpsm2, Grhl2, Hoxa5, Igf1, Insc, Klf2, Ncor2, Nfib, Nkx2-1, Numa1, Numb, Ppp3r1, Rbpj, Sav1, Sox9, Spdef, Thra, Thrb, Yap1]	FALSE
GO:1903308	GO_BiologicalProcess_30.04.2015_07h53	regulation of chromatin modification	[5, 6, 7, 8]	[Group0, Group6]	7	5.42636	3.63514e-09	2.6173e-07	{Group0=4.803694701881085E-15, Group6=7.032970654090782E-17}	{Group0=4.3233252316929763E-14, Group6=7.032970654090782E-16}	[Ep300, Gata2, Gata3, Jarid2, Mtf2, Myb, Sin3a]	[Aicda, Airn, Apobec1, Arid5a, Arrb1, Asxl2, Atad2, Atad2b, Atg5, Atg7, Auts2, Bcl6, Bcor, Brca1, Brd7, Ccnb1, Cdc45, Cdk9, Chek1, Ctbp1, Ctcf, Ctcfl, Ctr9, Daxx, Dmrtc2, Dnmt1, Dnmt3b, Dppa2, Eed, Ehmt2, Eid1, Ep300, Fendrr, Flcn, Foxp3, Fxyd1, Gata2, Gata3, Gcg, Gfi1b, H2afy, Hotair, Iws1, Jarid2, Jdp2, Kat2a, Kat2b, Kdm1a, Kdm3a, Kdm5a, Kmt2a, Kmt2b, Lif, Lpin1, Mapk3, Mapk8, Mecp2, Men1, Mier…	FALSE
GO:0060479	GO_BiologicalProcess_30.04.2015_07h53	lung cell differentiation	[4, 5, 6, 7, 8]	[Group12]	5	15.1515	3.79992e-09	2.69794e-07	{Group12=4.977803509037493E-26}	{Group12=6.96892491265249E-25}	[Foxa2, Nfib, Sox9, Thra, Yap1]	[Agr2, Aimp2, Ascl1, Creb1, Ctnnb1, Eya1, Fgf10, Fndc3b, Foxa1, Foxa2, Foxj1, Foxp1, Foxp4, Gata6, Gpsm2, Grhl2, Hoxa5, Igf1, Insc, Klf2, Ncor2, Nfib, Nkx2-1, Numa1, Numb, Ppp3r1, Rbpj, Sav1, Sox9, Spdef, Thra, Thrb, Yap1]	FALSE
GO:1902275	GO_BiologicalProcess_30.04.2015_07h53	regulation of chromatin organization	[4, 5, 6, 7]	[Group0, Group6]	7	5.18518	4.99406e-09	3.49584e-07	{Group0=4.803694701881085E-15, Group6=7.032970654090782E-17}	{Group0=4.3233252316929763E-14, Group6=7.032970654090782E-16}	[Ep300, Gata2, Gata3, Jarid2, Mtf2, Myb, Sin3a]	[Aicda, Airn, Apobec1, Arid5a, Arrb1, Asxl2, Atad2, Atad2b, Atg5, Atg7, Auts2, Bcl6, Bcor, Brca1, Brd7, Ccnb1, Cdc45, Cdk9, Chek1, Ctbp1, Ctcf, Ctcfl, Ctr9, Daxx, Dmrtc2, Dnmt1, Dnmt3b, Dppa2, Eed, Ehmt2, Eid1, Ep300, Fendrr, Flcn, Foxp3, Fxyd1, Gata2, Gata3, Gcg, Gfi1b, H2afy, Hotair, Iws1, Jarid2, Jdp2, Kat2a, Kat2b, Kdm1a, Kdm3a, Kdm5a, Kmt2a, Kmt2b, Lif, Lpin1, Map1s, Mapk3, Mapk8, Mecp2, Men…	FALSE
GO:0006479	GO_BiologicalProcess_30.04.2015_07h53	protein methylation	[4, 5, 6, 7, 8]	[Group6]	7	5.07246	5.82137e-09	4.01674e-07	{Group6=7.032970654090782E-17}	{Group6=7.032970654090782E-16}	[Ezh2, Gata3, Jarid2, Mtf2, Myb, Prdm5, Suz12]	[Airn, Arid4a, Arid4b, Armt1, Ash1l, Ash2l, Asxl2, Auts2, Baz2a, Bcor, Bhmt, Brca1, Btg1, Btg2, Carm1, Chd5, Coprs, Ctcf, Ctcfl, Ctr9, Cxxc1, Dmrtc2, Dnmt1, Dnmt3b, Dot1l, Dppa2, Dpy30, Eed, Eef2kmt, Ehmt1, Ehmt2, Etf1, Ezh1, Ezh2, Fbl, Fbll1, Fbxo11, Fendrr, Fgf4, Gata3, Gcg, Gfi1b, Gspt1, H2afy, Hemk1, Hotair, Icmt, Ilf3, Irf4, Iws1, Jarid2, Kdm1a, Kdm3a, Kmt2a, Kmt2b, Kmt2c, Kmt2d, Kmt2e, Lcmt…	FALSE
GO:0008213	GO_BiologicalProcess_30.04.2015_07h53	protein alkylation	[6, 7]	[Group6]	7	5.07246	5.82137e-09	4.01674e-07	{Group6=7.032970654090782E-17}	{Group6=7.032970654090782E-16}	[Ezh2, Gata3, Jarid2, Mtf2, Myb, Prdm5, Suz12]	[Airn, Arid4a, Arid4b, Armt1, Ash1l, Ash2l, Asxl2, Auts2, Baz2a, Bcor, Bhmt, Brca1, Btg1, Btg2, Carm1, Chd5, Coprs, Ctcf, Ctcfl, Ctr9, Cxxc1, Dmrtc2, Dnmt1, Dnmt3b, Dot1l, Dppa2, Dpy30, Eed, Eef2kmt, Ehmt1, Ehmt2, Etf1, Ezh1, Ezh2, Fbl, Fbll1, Fbxo11, Fendrr, Fgf4, Gata3, Gcg, Gfi1b, Gspt1, H2afy, Hemk1, Hotair, Icmt, Ilf3, Irf4, Iws1, Jarid2, Kdm1a, Kdm3a, Kmt2a, Kmt2b, Kmt2c, Kmt2d, Kmt2e, Lcmt…	FALSE
GO:0032526	GO_BiologicalProcess_30.04.2015_07h53	response to retinoic acid	[4, 5]	[Group12]	6	7.31707	8.54675e-09	5.81179e-07	{Group12=4.977803509037493E-26}	{Group12=6.96892491265249E-25}	[Klf4, Phc1, Pparg, Rarg, Sox9, Yap1]	[Abca1, Abl2, Acer2, Add1, Adh1, Adnp2, Aqp1, Aqp3, Asxl1, Brinp1, Brinp2, Brinp3, Cdkn2d, Clk2, Ctsh, Dkk1, Dnaaf2, EU599041, Epha3, Gata4, Gdap1, Gdap2, Gdap5, Gdap6, Gdap7, Gdap8, Gdap9, Halr1, Hoxa1, Hoxa2, Hsd17b2, Htra2, Igf2r, Klf4, Kmt2e, Lefty1, Ltk, Lyn, Map7, Mef2c, Mest, Mill2, Mir3099, Nanog, Ncoa1, Ndufa13, Ogt, Ovca2, Phc1, Pou5f1, Pparg, Ptk2b, Ptk6, Ptk7, Rara, Rarg, Rbp4, Ret, R…	FALSE
GO:0007369	GO_BiologicalProcess_30.04.2015_07h53	gastrulation	[3, 4, 5, 6]	[Group1, Group5]	7	4.32099	1.77197e-08	1.18722e-06	{Group1=8.302299187383137E-20, Group5=5.228419485187805E-19}	{Group1=1.0792988943598078E-18, Group5=6.274103382225366E-18}	[Eomes, Ets2, Foxa2, Hnf4a, Klf4, Sox17, Tcf3]	[Acer1, Acvr1, Acvr2a, Acvr2b, Adipoq, Amot, Apela, Aplnr, Apoa1, Arfrp1, Axin1, Bmp4, Bmp7, Bmpr1a, Bmpr2, Cdc73, Celsr1, Cer1, Cfc1, Chrd, Cml1, Cml2, Cml5, Col5a1, Col5a2, Crb2, Ctnnb1, Ctr9, Cul3, Dact1, Dkk1, Dld, Dusp1, Dusp2, Dusp4, Dusp5, Dusp6, Dusp9, Dvl1, Dvl2, Ecsit, Elf5, Eomes, Epb4.1l5, Epha2, Ets2, Etv2, Ext1, Ext2, Eya1, Fgf8, Fgfr1, Fn1, Foxa2, Foxc1, Foxc2, Foxf1, Frs2, Fzd7, G…	TRUE
GO:0070734	GO_BiologicalProcess_30.04.2015_07h53	histone H3-K27 methylation	[6, 7, 8, 9, 10, 11]	[Group6]	4	22.2222	2.99052e-08	1.97374e-06	{Group6=7.032970654090782E-17}	{Group6=7.032970654090782E-16}	[Ezh2, Gata3, Mtf2, Suz12]	[Asxl2, Chd5, Eed, Ehmt1, Ehmt2, Ezh1, Ezh2, Gata3, H2afy, Hotair, Mtf2, Ogt, Phf1, Phf19, Supt6, Suz12, Whsc1l1, Wrb]	FALSE
GO:0045598	GO_BiologicalProcess_30.04.2015_07h53	regulation of fat cell differentiation	[4, 5, 6]	[Group9]	6	5.55556	4.50831e-08	2.9304e-06	{Group9=2.2942918991654408E-10}	{Group9=1.3765751394992644E-9}	[Foxo1, Gata2, Gata3, Klf5, Mecom, Pparg]	[Aamdc, Adig, Adipoq, Akt1, Alms1, Ankrd26, Arntl, Asxl1, Asxl2, Atat1, Axin1, Bbs12, Bmp2, C1ql4, Carm1, Ccdc85b, Ccrn4l, Cebpa, Cebpb, Cmklr1, Creb1, Crebl2, Dact1, Ddit3, Dkkl1, Dlk2, Dusp10, E2f1, Enpp1, Fam57b, Fndc3b, Fndc5, Foxo1, Frzb, Gata2, Gata3, Gper1, Hdac6, Hes1, Htr2a, Htr2c, Id2, Id4, Ift88, Igf1, Insig1, Jag1, Jdp2, Klf5, Lep, Lmo3, Lpin1, Lrp5, Lrp6, Mapk14, Mecom, Medag, Metrnl…	FALSE
GO:0072091	GO_BiologicalProcess_30.04.2015_07h53	regulation of stem cell proliferation	[4, 5]	[Group1, Group12]	6	5.55556	4.50831e-08	2.9304e-06	{Group1=8.302299187383137E-20, Group12=4.977803509037493E-26}	{Group1=1.0792988943598078E-18, Group12=6.96892491265249E-25}	[Foxp2, Nfib, Sox17, Sox9, Tbx3, Yap1]	[Ace, Ago3, Arhgap5, Aspm, Atxn1l, Bdnf, Bex1, Bex2, Bmp4, Bmpr1a, Cd24a, Chrd, Ctnna1, Ctnnb1, Ctnnbip1, Cx3cl1, Cx3cr1, Cxcl1, Dct, Dgcr8, Disc1, Dmrta2, Dppa2, Drd2, Eif2ak2, Epcam, Fbxw4, Fgf9, Fgfr1, Fgfr2, Foxf1, Foxg1, Foxp1, Foxp2, Fzd3, Gas1, Gli3, Hdac5, Hdac6, Hif1a, Hmga2, Hmgb1, Ihh, Irs1, Irs2, Kctd11, Kdf1, Kdm1a, Kdr, Lrp5, Lrp6, Lrrk2, Ltbp3, Mir205, Mir320, Mir702, Myc, Mycn, N4…	FALSE
GO:0045995	GO_BiologicalProcess_30.04.2015_07h53	regulation of embryonic development	[4, 5]	[Group1, Group5]	6	5.50459	4.76444e-08	3.04924e-06	{Group1=8.302299187383137E-20, Group5=5.228419485187805E-19}	{Group1=1.0792988943598078E-18, Group5=6.274103382225366E-18}	[Foxa2, Gata3, Hnf4a, Klf4, Nfe2l2, Sox17]	[Adipoq, Amot, Apoa1, Ar, Bmp4, Bmp7, Bmpr1a, Ccrn4l, Celsr1, Col5a1, Col5a2, Ctnnb1, Cyp19a1, Dkk1, Dll1, Dmrt2, Dusp6, Dvl1, Dvl2, Dvl3, E4f1, Fgfr1, Foxa2, Fuz, Fzd1, Fzd2, Fzd3, Fzd7, Gata3, Gdnf, Gpr161, Grhl3, Hes1, Hes7, Hnf1b, Hnf4a, Hspa5, Igf1, Il1rn, Insr, Kdm1a, Klf4, Lama1, Lama2, Lama3, Lama4, Lama5, Lfng, Lhx1, Lrp6, Map2k5, Mapk7, Mesp1, Mks1, Myadm, Nanog, Nfe2l2, Nipbl, Nodal, N…	FALSE
GO:0035272	GO_BiologicalProcess_30.04.2015_07h53	exocrine system development	[4, 5]	[Group11, Group12]	5	8.47458	7.73771e-08	4.87476e-06	{Group11=2.6690471696955134E-14, Group12=4.977803509037493E-26}	{Group11=2.1352377357564107E-13, Group12=6.96892491265249E-25}	[Nfib, Pdx1, Rarg, Sox9, Tfcp2l1]	[Bmp7, Btbd7, Cdh1, Cela1, Clcn2, Ctnnd1, D7Zem1, D7Zem2, D7Zem3, Dag1, Eda, Edar, Egfr, Fgf10, Fgf7, Fgf8, Fgfr1, Fgfr2, Foxc1, Fzr1, Hgf, Igf1, Igf1r, Igf2, Igsf3, Il6, Insr, Lama1, Lama5, Met, Muc19, Nfib, Nkx3-1, Nrp1, Ntn4, Pax6, Pdgfa, Pdgfb, Pdhx, Pdx1, Plxna1, Plxnd1, Polb, Ptf1a, Rab26, Rarg, Sema3a, Sema3c, Shh, Sltm, Smgc, Snai2, Sox10, Sox9, Tfcp2l1, Tgm2, Tnf, Twsg1, Xbp1]	TRUE
GO:0060425	GO_BiologicalProcess_30.04.2015_07h53	lung morphogenesis	[4, 5, 6, 7, 8]	[Group12]	5	8.33333	8.4297e-08	5.22641e-06	{Group12=4.977803509037493E-26}	{Group12=6.96892491265249E-25}	[Foxa2, Foxp2, Nfib, Sox9, Yap1]	[Bmp4, Celsr1, Cfc1, Ctnnb1, Ctsd, Ctsh, Ctsl, Dag1, Dlg5, Fgf10, Fgf7, Fgf8, Fgfr2, Foxa1, Foxa2, Foxf1, Foxp2, Gata4, Grhl2, Hhex, Hhip, Hoxa5, Id1, Igf1, Kras, Lama1, Lif, Map2k1, Map2k2, Mapk1, Mapk3, Mapk8ip3, Nfib, Nodal, Nog, Pitx2, Plod3, Rdh10, Rpl13a, Rspo2, Sec24b, Shh, Sox11, Sox2, Sox9, Spry1, Spry2, Srf, Srsf6, Stk40, Tcf21, Tgfbr2, Tmtc3, Tnc, Tnf, Vangl2, Wnt2, Wnt2b, Wnt7b, Yap1]	FALSE
GO:0035270	GO_BiologicalProcess_30.04.2015_07h53	endocrine system development	[4, 5]	[Group12]	6	5	8.46647e-08	5.16455e-06	{Group12=4.977803509037493E-26}	{Group12=6.96892491265249E-25}	[Foxa2, Gata2, Gata3, Pdx1, Sox9, Thra]	[Apoa1, Arid5b, Arntl, Ascl1, Bad, Bmp2, Bmp4, Bmp5, Bmp6, Bmpr1a, Cdk6, Cdkn1c, Cga, Cited2, Clock, Clu, Creb1, Crh, Crhr1, Crkl, Drd2, Duox1, Duox2, Eif2ak3, Fgf10, Fgf2, Fgf8, Foxa2, Foxe1, Gata2, Gata3, Gata6, Gcm2, Ghrh, Ghrhr, Gip, Gipr, Gli1, Gli2, Gsx1, Hes1, Hhex, Hmga2, Hnf1a, Hnf1b, Hoxa3, Hoxa5, Hoxb3, Hoxd3, IMP:, Il6, Il6ra, Insm1, Isl1, Kdm1a, Lhx3, Ly6e, Mdk, Men1, Mir214, Mir375,…	FALSE
GO:0009749	GO_BiologicalProcess_30.04.2015_07h53	response to glucose	[7]	[Group0]	6	4.47761	1.63235e-07	9.79409e-06	{Group0=4.803694701881085E-15}	{Group0=4.3233252316929763E-14}	[Egr1, Ep300, Foxa2, Hnf4a, Pdx1, Sin3a]	[Aacs, Acvr1c, Acvr2b, Adipoq, Adra2a, Adra2b, Adra2c, Ang2, Angpt2, Apoa2, Apoc3, Aqp4, Arrb1, Bad, Birc5, Brsk2, C2cd2l, Cacna1e, Casp3, Casp6, Cdk16, Crh, Crhr2, Cyp7a1, Ear1, Efna5, Egr1, Eif2b1, Eif2b2, Eif2b3, Eif2b4, Eif2b5, Eny2, Ep300, Epha5, Ern1, Ern2, Fam132a, Fkbp1b, Foxa2, Gas6, Gcg, Gck, Gjd3, Glp1r, Glul, Gnb2l1, Gpam, Gper1, Gpld1, Gpr27, Gpr39, Gpr68, Gys2, Hif1a, Hmgcr, Hmgn3, …	FALSE
GO:0009746	GO_BiologicalProcess_30.04.2015_07h53	response to hexose	[6]	[Group0]	6	4.37956	1.86135e-07	1.0982e-05	{Group0=4.803694701881085E-15}	{Group0=4.3233252316929763E-14}	[Egr1, Ep300, Foxa2, Hnf4a, Pdx1, Sin3a]	[Aacs, Acvr1c, Acvr2b, Adipoq, Adra2a, Adra2b, Adra2c, Ang2, Angpt2, Apoa2, Apoc3, Aqp4, Arrb1, Bad, Birc5, Brsk2, C2cd2l, Cacna1e, Casp3, Casp6, Cdk16, Crh, Crhr2, Cyp7a1, Ear1, Efna5, Egr1, Eif2b1, Eif2b2, Eif2b3, Eif2b4, Eif2b5, Eny2, Ep300, Epha5, Ern1, Ern2, Fam132a, Fkbp1b, Foxa2, Gas6, Gcg, Gck, Gckr, Gjd3, Glp1r, Glul, Gnb2l1, Gpam, Gper1, Gpld1, Gpr27, Gpr39, Gpr68, Gys2, Hif1a, Hmgcr, H…	FALSE
GO:0034284	GO_BiologicalProcess_30.04.2015_07h53	response to monosaccharide	[5]	[Group0]	6	4.34783	1.94331e-07	1.12712e-05	{Group0=4.803694701881085E-15}	{Group0=4.3233252316929763E-14}	[Egr1, Ep300, Foxa2, Hnf4a, Pdx1, Sin3a]	[Aacs, Acvr1c, Acvr2b, Adipoq, Adra2a, Adra2b, Adra2c, Ang2, Angpt2, Apoa2, Apoc3, Aqp4, Arrb1, Bad, Birc5, Brsk2, C2cd2l, Cacna1e, Casp3, Casp6, Cdk16, Crh, Crhr2, Cyp7a1, Ear1, Efna5, Egr1, Eif2b1, Eif2b2, Eif2b3, Eif2b4, Eif2b5, Eny2, Ep300, Epha5, Ern1, Ern2, Fam132a, Fkbp1b, Foxa2, Gas6, Gcg, Gck, Gckr, Gjd3, Glp1r, Glul, Gnb2l1, Gpam, Gper1, Gpld1, Gpr27, Gpr39, Gpr68, Gys2, Hif1a, Hmgcr, H…	FALSE
GO:1903310	GO_BiologicalProcess_30.04.2015_07h53	positive regulation of chromatin modification	[3, 4, 5, 6, 7, 8, 9]	[Group0, Group6]	5	7.04225	1.97982e-07	1.1285e-05	{Group0=4.803694701881085E-15, Group6=7.032970654090782E-17}	{Group0=4.3233252316929763E-14, Group6=7.032970654090782E-16}	[Ep300, Jarid2, Mtf2, Myb, Sin3a]	[Arid5a, Arrb1, Asxl2, Auts2, Bcl6, Brca1, Brd7, Ccnb1, Cdk9, Ctbp1, Ctr9, Daxx, Dmrtc2, Dnmt1, Dnmt3b, Eed, Ep300, Foxp3, Fxyd1, Gcg, Gfi1b, Hotair, Jarid2, Jdp2, Kat2a, Kat2b, Kmt2a, Lif, Lpin1, Mapk3, Men1, Mier1, Mtf2, Myb, Nap1l2, Ncor1, Nelfa, Nipbl, Nos1, Ogt, Paf1, Pax7, Paxbp1, Paxip1, Phf1, Phf19, Pml, Prkd1, Prkd2, Rnf20, Rnf40, Rps6ka4, Rps6ka5, Rtf1, Ruvbl2, Sart3, Sin3a, Sirt1, Slk,…	FALSE
GO:2000794	GO_BiologicalProcess_30.04.2015_07h53	regulation of epithelial cell proliferation involved in lung morphogenesis	[5, 6, 7, 8, 9, 10]	[Group12]	3	42.8571	2.0242e-07	1.13355e-05	{Group12=4.977803509037493E-26}	{Group12=6.96892491265249E-25}	[Foxp2, Nfib, Sox9]	[Fgf7, Fgfr2, Foxp2, Nfib, Sox9, Srsf6, Wnt2]	FALSE
GO:0009743	GO_BiologicalProcess_30.04.2015_07h53	response to carbohydrate	[4]	[Group0]	6	4.10959	2.71215e-07	1.49168e-05	{Group0=4.803694701881085E-15}	{Group0=4.3233252316929763E-14}	[Egr1, Ep300, Foxa2, Hnf4a, Pdx1, Sin3a]	[Aacs, Acvr1c, Acvr2b, Adipoq, Adra2a, Adra2b, Adra2c, Ang2, Angpt2, Apoa2, Apob, Apoc3, Aqp4, Arrb1, Bad, Birc5, Brsk2, C2cd2l, Cacna1e, Calcrl, Casp3, Casp6, Cdk16, Crh, Crhr2, Cyp7a1, Ear1, Efna5, Egr1, Eif2b1, Eif2b2, Eif2b3, Eif2b4, Eif2b5, Eny2, Ep300, Epha5, Ern1, Ern2, Fam132a, Fkbp1b, Foxa2, Gas6, Gcg, Gck, Gckr, Gjd3, Glp1r, Glul, Gnb2l1, Gpam, Gper1, Gpld1, Gpr27, Gpr39, Gpr68, Gys2, H…	FALSE
GO:0010470	GO_BiologicalProcess_30.04.2015_07h53	regulation of gastrulation	[4, 5, 6, 7]	[Group1, Group5]	4	12.1212	3.91972e-07	2.11665e-05	{Group1=8.302299187383137E-20, Group5=5.228419485187805E-19}	{Group1=1.0792988943598078E-18, Group5=6.274103382225366E-18}	[Foxa2, Hnf4a, Klf4, Sox17]	[Adipoq, Apoa1, Bmpr1a, Col5a1, Col5a2, Dkk1, Dusp6, Fgfr1, Foxa2, Fzd7, Hnf1b, Hnf4a, Il1rn, Klf4, Lhx1, Map2k5, Mapk7, Mesp1, Myadm, Nanog, Nodal, Osr1, Osr2, Otx2, Oxsr1, Scx, Sfrp2, Sox17, Tenm4, Tgif1, Tgif2, Tnfaip3, Wnt3a]	FALSE
GO:0001708	GO_BiologicalProcess_30.04.2015_07h53	cell fate specification	[4, 5, 6]	[Group1, Group12, Group5]	5	5.88235	4.89397e-07	2.5938e-05	{Group1=8.302299187383137E-20, Group12=4.977803509037493E-26, Group5=5.228419485187805E-19}	{Group1=1.0792988943598078E-18, Group12=6.96892491265249E-25, Group5=6.274103382225366E-18}	[Eomes, Foxa2, Sox17, Sox9, Tead4]	[Ankar, Ar, Ascl1, Atoh1, Bmpr1a, Cdon, Ctnnb1, Cyp19a1, Dbx1, Dkk1, Dmrt3, Dmrta2, Dusp6, Eomes, Etv2, Evx1, Eya1, Fev, Fgf2, Fgfr1, Fkbp8, Foxa1, Foxa2, Fzd7, Gfi1, Gli2, Gli3, Gsc, Gsx2, Hnf1b, Hoxa11, Hoxa13, Hoxc10, Hoxd10, Ihh, Isl1, Isl2, Itgb1, Jup, Lbx1, Lhx3, Lmo4, Mesp1, Mir450b, Mnx1, Myl2, Nanog, Nkx2-2, Nkx6-1, Nkx6-2, Nodal, Notch1, Ntrk3, Olig2, Olig3, Otx2, Pax2, Pax6, Pou1f1, Po…	FALSE
GO:0051101	GO_BiologicalProcess_30.04.2015_07h53	regulation of DNA binding	[4]	[Group0, Group6]	5	5.81395	5.18902e-07	2.69829e-05	{Group0=4.803694701881085E-15, Group6=7.032970654090782E-17}	{Group0=4.3233252316929763E-14, Group6=7.032970654090782E-16}	[Ep300, Gata3, Nfib, Pdx1, Sin3a]	[Acd, Ager, Ankrd33, Brd4, Calm1, Ctnnbip1, Ddit3, Dot1l, E2f1, Edf1, Egf, Ep300, Ercc2, Gata1, Gata3, Gzma, Habp4, Hand1, Hand2, Hdac2, Hes1, Hey1, Hey2, Hipk1, Hipk2, Hipk3, Hjurp, Hmgb2, Hmox1, Hspa4, Id1, Id2, Igf1, Irf4, Isl1, Itga2, Jak2, Jun, Kat2a, Lef1, Lhx2, Lif, Mad2l2, Mdfi, Mir744, Mmp9, Msx1, Msx2, Myocd, Nek2, Neurod1, Nfib, Nme1, Nsd1, Park2, Park7, Parp1, Pdhx, Pdx1, Pitx2, Plaur…	FALSE
GO:0035116	GO_BiologicalProcess_30.04.2015_07h53	embryonic hindlimb morphogenesis	[6, 7, 8]	[Group10]	4	11.1111	5.61992e-07	2.86616e-05	{Group10=1.3982131640237745E-9}	{Group10=5.592852656095098E-9}	[Chd7, Mecom, Rarg, Tbx3]	[Aff3, Alx3, Alx4, Bmp4, Chd3, Chd7, Ctnnb1, Dicer1, Fgf4, Fgf8, Gnas, Gpc3, Lmbr1, Lrp6, Mbd4, Mecom, Med1, Msx1, Msx2, Notch1, Osr1, Osr2, Oxsr1, Pitx1, Pitx2, Rarb, Rarg, Rpgrip1l, Rspo2, Shh, Smarca4, Tbx3, Twist1, Wnt3, Wnt7a, Zbtb16]	TRUE
GO:0060502	GO_BiologicalProcess_30.04.2015_07h53	epithelial cell proliferation involved in lung morphogenesis	[4, 5, 6, 7, 8, 9]	[Group12]	3	30	6.9134e-07	3.4567e-05	{Group12=4.977803509037493E-26}	{Group12=6.96892491265249E-25}	[Foxp2, Nfib, Sox9]	[Bmp4, Fgf7, Fgfr2, Foxp2, Map2k1, Map2k2, Nfib, Sox9, Srsf6, Wnt2]	FALSE
GO:2001252	GO_BiologicalProcess_30.04.2015_07h53	positive regulation of chromosome organization	[4, 5, 6, 7]	[Group0, Group6]	5	5.37634	7.67038e-07	3.75848e-05	{Group0=4.803694701881085E-15, Group6=7.032970654090782E-17}	{Group0=4.3233252316929763E-14, Group6=7.032970654090782E-16}	[Ep300, Jarid2, Mtf2, Myb, Sin3a]	[Anapc11, Arid5a, Arrb1, Asxl2, Atrx, Auts2, Bcl6, Becn1, Brca1, Brd7, Ccnb1, Cdk9, Cenpe, Ctbp1, Ctnnb1, Ctr9, Cul3, Daxx, Dhx36, Dkc1, Dmrtc2, Dnmt1, Dnmt3b, Eed, Ep300, Espl1, Foxp3, Fxyd1, Gcg, Gfi1b, Hotair, Jarid2, Jdp2, Kat2a, Kat2b, Kmt2a, Lif, Lpin1, Mapk3, Men1, Mier1, Mtf2, Myb, Nap1l2, Ncor1, Nelfa, Nipbl, Nos1, Nsmce2, Ogt, Paf1, Pax7, Paxbp1, Paxip1, Phf1, Phf19, Plk1, Pml, Pot1a, P…	FALSE
GO:0001825	GO_BiologicalProcess_30.04.2015_07h53	blastocyst formation	[3, 4, 5, 8, 9]	[Group1]	4	10.2564	7.81589e-07	3.75163e-05	{Group1=8.302299187383137E-20}	{Group1=1.0792988943598078E-18}	[Cdx2, Eomes, Sox17, Tead4]	[Ada, Bysl, Ccnb1ip1, Cdh1, Cdx2, Cited2, Cnot1, Cnot2, Cnot3, Ctr9, Cul3, Eomes, Esrrb, Foxd3, Fzr1, Hnf1b, Hopx, Junb, Kdm4c, Mfn2, Nle1, Nodal, Pou5f1, Prdm14, Rpl7l1, Rrp7a, Sf3b1, Sf3b6, Skil, Sox17, Sp1, Sp3, Srf, Tead4, Tet1, Tfap2c, Tjp1, Wdr74, Zp3]	FALSE
GO:0030857	GO_BiologicalProcess_30.04.2015_07h53	negative regulation of epithelial cell differentiation	[4, 5, 6, 7]	[Group1, Group12]	4	10	8.67273e-07	4.07618e-05	{Group1=8.302299187383137E-20, Group12=4.977803509037493E-26}	{Group1=1.0792988943598078E-18, Group12=6.96892491265249E-25}	[Ezh2, Sox9, Tbx3, Yap1]	[Acvrl1, Cav1, Ccnd1, Cited1, Dll1, Ezh2, Foxp1, Foxp4, Frzb, Gdf3, Grhl2, Hes1, Hoxa7, Id1, Ifng, Mir7-1, Msx2, Nkx6-3, Nodal, Notch1, Notch4, Osr1, Ovol2, Oxsr1, Pinc, Reg3a, Reg3g, S1pr3, Sall1, Smo, Sox9, Srsf6, Tbx3, Tgfb2, Tgfbr1, Trp63, Vhl, Xdh, Yap1, Zeb1]	FALSE
GO:0071300	GO_BiologicalProcess_30.04.2015_07h53	cellular response to retinoic acid	[5, 6]	[Group11, Group12]	4	10	8.67273e-07	4.07618e-05	{Group11=2.6690471696955134E-14, Group12=4.977803509037493E-26}	{Group11=2.1352377357564107E-13, Group12=6.96892491265249E-25}	[Phc1, Rarg, Sox9, Yap1]	[Abca1, Abl2, Add1, Adnp2, Aqp1, Brinp1, Brinp2, Brinp3, Epha3, Halr1, Hoxa1, Hoxa2, Htra2, Kmt2e, Ltk, Lyn, Mef2c, Mir3099, Ndufa13, Ogt, Phc1, Ptk2b, Ptk6, Ptk7, Rara, Rarg, Ret, Rhox13, Rorb, Rxrb, Setx, Snw1, Sox9, Stra8, Tead1, Tead2, Tesc, Twf2, Yap1, Yes1]	FALSE
GO:2000736	GO_BiologicalProcess_30.04.2015_07h53	regulation of stem cell differentiation	[4, 5, 6]	[Group1, Group12, Group4]	5	4.9505	1.15641e-06	5.31949e-05	{Group1=8.302299187383137E-20, Group12=4.977803509037493E-26, Group4=1.4461966496659333E-18}	{Group1=1.0792988943598078E-18, Group12=6.96892491265249E-25, Group4=1.5908163146325265E-17}	[Ezh2, Foxa2, Sox9, Tead4, Yap1]	[4632428N05Rik, Ager, Alx1, Ap2a2, Axin2, Bambi, Bcl9l, Bmp2, Bmp7, Cnot1, Cnot2, Cnot3, Col1a1, Crb2, Ctnnb1, Dab2, Dab2ip, Dact3, Efna1, Eif2ak2, Elavl1, Ell3, Epb4.1l5, Epha3, Ezh2, Foxa1, Foxa2, Foxc1, Fuz, Gcnt2, Glipr2, Grem1, Gsk3b, H1foo, Hdac2, Hes1, Hes5, Hnf1b, Hoxb4, Hpn, Jag1, Ldlrad4, Lef1, Ltbp3, Mad2l2, Mir125a, Mir294, N4bp2l2, Nfya, Nkx2-1, Nkx2-5, Notch1, Ovol2, Pax2, Pax8, Pbl…	FALSE
GO:2000738	GO_BiologicalProcess_30.04.2015_07h53	positive regulation of stem cell differentiation	[4, 5, 6, 7]	[Group12]	4	8.51064	1.67689e-06	7.54602e-05	{Group12=4.977803509037493E-26}	{Group12=6.96892491265249E-25}	[Ezh2, Sox9, Tead4, Yap1]	[4632428N05Rik, Ager, Alx1, Axin2, Bambi, Bcl9l, Bmp2, Col1a1, Crb2, Ctnnb1, Dab2, Epb4.1l5, Ezh2, Foxc1, Gcnt2, Glipr2, Gsk3b, Hdac2, Hoxb4, Lef1, Ltbp3, Nkx2-5, Notch1, Rgcc, Serpinb3d, Smad2, Smad3, Smad4, Snai1, Sox5, Sox6, Sox9, Sp7, Tacstd2, Tbx5, Tcf7l2, Tead1, Tead3, Tead4, Tgfb1, Tgfb1i1, Tgfb2, Tgfb3, Twist1, Wwtr1, Yap1, Zfp703]	FALSE
GO:0007498	GO_BiologicalProcess_30.04.2015_07h53	mesoderm development	[4]	[Group1, Group12, Group2]	5	4.58716	1.68723e-06	7.4238e-05	{Group1=8.302299187383137E-20, Group12=4.977803509037493E-26, Group2=2.878331519434735E-13}	{Group1=1.0792988943598078E-18, Group12=6.96892491265249E-25, Group2=2.0148320636043146E-12}	[Eomes, Ets2, Sox17, Tbx3, Yap1]	[Acer1, Acvr1, Acvr1b, Acvr2a, Acvr2b, Axin1, Bmp4, Bmp7, Bmpr1a, Bmpr2, Cer1, Chrd, Churc1, Cited2, Crb2, Ctdnep1, Dand5, Dkk1, Dll3, Ecsit, Eomes, Epb4.1l5, Epha2, Ets2, Etv2, Ext1, Ext2, Eya1, Fendrr, Fgf8, Fgfr1, Foxc1, Foxc2, Foxf1, Foxh1, Gdf1, Gdf3, Gpi1, Hand1, Hnf1a, Hoxa11, Htt, IMP:, Inhba, Irx3, Kdm6a, Kdm6b, Lef1, Lhx2, Macf1, Megf8, Mesdc2, Mesp1, Mixl1, Nanog, Nckap1, Nf2, Nodal, N…	FALSE
GO:0035137	GO_BiologicalProcess_30.04.2015_07h53	hindlimb morphogenesis	[5, 6, 7]	[Group10]	4	8.16327	1.98663e-06	8.54252e-05	{Group10=1.3982131640237745E-9}	{Group10=5.592852656095098E-9}	[Chd7, Mecom, Rarg, Tbx3]	[Aff3, Alx3, Alx4, Atp7a, Atp7b, Bmp4, Bmpr1a, Chd3, Chd7, Ctnnb1, Dicer1, Fgf4, Fgf8, Fmn1, Gdf5, Gnas, Gpc3, Hoxd10, Hoxd9, IMP:, Lmbr1, Lrp6, Mbd4, Mecom, Med1, Mir23a, Msx1, Msx2, Notch1, Osr1, Osr2, Oxsr1, Pitx1, Pitx2, Ptch1, Rarb, Rarg, Rpgrip1l, Rspo2, Sall1, Sall3, Shh, Smarca4, Tbx3, Tfap2b, Twist1, Wnt3, Wnt7a, Zbtb16]	FALSE
GO:0048565	GO_BiologicalProcess_30.04.2015_07h53	digestive tract development	[3, 4, 5, 6]	[None]	5	4.34783	2.19853e-06	9.23381e-05	{None=NaN}	{None=NaN}	[Hoxd13, Klf5, Myb, Pdx1, Sox17]	[Acvr2b, Ada, Ahi1, Aldh1a1, Aldh1a2, Alx4, Ascl1, Bcl2, C1galt1, Ccdc103, Ccdc39, Ccdc40, Cckbr, Cdh1, Cfc1, Chd8, Clmp, Col3a1, Ctnnb1, Dact1, Dchs1, Dicer1, Dnaaf1, Ednrb, Egfr, Epb4.1l5, Ephb3, Fat4, Fgf10, Fgf9, Fgfr2, Fgfr3, Foxf1, Foxf2, Foxl1, Foxp4, Fzr1, Gata4, Gata5, Gata6, Gli2, Gli3, Hes1, Hif1a, Hlx, Hnf1b, Hoxa5, Hoxd13, Hrh2, Id2, Ift172, Ihh, Itga6, Itgb4, Kit, Klf5, Lgr4, Megf8,…	TRUE
GO:0031060	GO_BiologicalProcess_30.04.2015_07h53	regulation of histone methylation	[5, 6, 7, 8, 9, 10]	[Group6]	4	7.84314	2.33691e-06	9.58132e-05	{Group6=7.032970654090782E-17}	{Group6=7.032970654090782E-16}	[Gata3, Jarid2, Mtf2, Myb]	[Airn, Asxl2, Auts2, Bcor, Brca1, Ctcf, Ctcfl, Ctr9, Dmrtc2, Dnmt1, Dnmt3b, Dppa2, Eed, Ehmt2, Fendrr, Gata3, Gcg, Gfi1b, H2afy, Hotair, Iws1, Jarid2, Kdm1a, Kdm3a, Kmt2a, Kmt2b, Mecp2, Men1, Mtf2, Mthfr, Myb, Nelfa, Nsd1, Ogt, Paf1, Pax5, Pax7, Paxbp1, Paxip1, Phf1, Phf19, Pygo2, Rnf20, Rtf1, Setd7, Sirt1, Snw1, Supt6, Wdr61, Xbp1, Zfp335]	FALSE
GO:0030856	GO_BiologicalProcess_30.04.2015_07h53	regulation of epithelial cell differentiation	[4, 5, 6]	[Group1, Group11, Group12]	5	4.16667	2.71155e-06	0.000108462	{Group1=8.302299187383137E-20, Group11=2.6690471696955134E-14, Group12=4.977803509037493E-26}	{Group1=1.0792988943598078E-18, Group11=2.1352377357564107E-13, Group12=6.96892491265249E-25}	[Ezh2, Gata3, Sox9, Tbx3, Yap1]	[Acvrl1, Adamts20, Adamts9, Adipoq, Ahi1, Alox12, Alox8, Apc, Arntl, Ascl1, Atoh1, Bad, Bcl2, Bmp4, Bmp6, Bmpr1a, Btg1, Cav1, Ccnd1, Cd109, Cited1, Clock, Ctnnb1, Cul7, Cyp27b1, Dll1, Dmbt1, Errfi1, Etv2, Ezh2, Fat4, Foxa3, Foxj1, Foxp1, Foxp4, Frzb, Gata3, Gdf2, Gdf3, Gdnf, Gna11, Gnaq, Grhl2, H2afy, H2afy2, Hes1, Hey2, Hoxa7, Id1, Ifng, Kdf1, Kdr, Keap1, Kitl, Krt36, Krt84, Lhx1, Lif, Maff, Maf…	FALSE
GO:0035019	GO_BiologicalProcess_30.04.2015_07h53	somatic stem cell maintenance	[4, 5, 6, 7, 8]	[Group12, Group4]	4	7.40741	2.94555e-06	0.000114877	{Group12=4.977803509037493E-26, Group4=1.4461966496659333E-18}	{Group12=6.96892491265249E-25, Group4=1.5908163146325265E-17}	[Cdx2, Gata2, Sox9, Yap1]	[Apc, Ascl2, Bcl9, Bcl9l, Bmp7, Braf, Cdkn2a, Cdx2, Cul4a, Ear1, Elf5, Erdr1, Fgf10, Fgfr3, Gata2, Gsdma3, Hes1, Hmga2, Hnf1b, Kat6a, Kit, Klf10, Ldb1, Ldb2, Lig4, Lrp5, Nanog, Nog, Nr2e1, Pax2, Pax8, Pla2g2a, Pou5f1, Prdm16, Raf1, Rbpj, Sall1, Sfrp1, Six2, Ski, Sox2, Sox4, Sox9, Spi1, Tcf7l1, Tcf7l2, Tfap2c, Vangl2, Vps72, Wnt7a, Wnt9b, Yap1, Zfp36l2, Zhx2]	FALSE
GO:0046661	GO_BiologicalProcess_30.04.2015_07h53	male sex differentiation	[4]	[Group10, Group11, Group12]	5	4.03226	3.1861e-06	0.000121072	{Group10=1.3982131640237745E-9, Group11=2.6690471696955134E-14, Group12=4.977803509037493E-26}	{Group10=5.592852656095098E-9, Group11=2.1352377357564107E-13, Group12=6.96892491265249E-25}	[Dmrt1, Gata3, Hoxd13, Sox9, Tbx3]	[Acvr2a, Adrm1, Ahsg, Akap9, Amh, Ar, Arid4a, Arid4b, Arid5b, Asb1, Asmt, Aspm, Atrx, Bax, Bcl2, Bcl2l1, Bcl2l11, Bcl2l2, Bik, Bmp5, Bmp6, Bmpr1a, Ccnd1, Cited2, Ctnnb1, Cyp19a1, Dhcr24, Dhh, Dmrt1, Dmrt3, Eif2s2, Ercc1, Esr1, Esr2, Fanca, Fgf10, Fgf4, Fgf8, Fgf9, Fkbp4, Fndc3a, Fshb, Fshr, Gata1, Gata3, Gata4, Gm1153, Hmga2, Hmgb2, Hoxa10, Hoxa11, Hoxa13, Hoxa9, Hoxd13, Hsd17b4, Icam1, Ing2, Inh…	FALSE
GO:0090183	GO_BiologicalProcess_30.04.2015_07h53	regulation of kidney development	[4, 5, 6, 7, 8]	[Group12]	4	7.01754	3.6644e-06	0.000135583	{Group12=4.977803509037493E-26}	{Group12=6.96892491265249E-25}	[Egr1, Gata3, Sox9, Yap1]	[Adipoq, Agt, Agtr1a, Agtr1b, Agtr2, Bmp4, Bmp7, C3ar1, Cited1, Ctnnb1, Ednra, Egr1, Fat4, Flcn, Foxd1, Gata3, Gdnf, Grem1, Hnf1b, Hoxb7, Itgb3, Lgr4, Lhx1, Lif, Lin28a, Maged1, Myc, Nog, Osr1, Oxsr1, Pax2, Pax8, Pdgfa, Pdgfb, Pdgfd, Pdgfrb, Prkx, Prom1, Ret, Sall1, Serpinb7, Shh, Six1, Six2, Six4, Smo, Sox8, Sox9, Tacstd2, Tgfb1, Vegfa, Wnt2b, Wnt4, Wnt9b, Wt1, Wwtr1, Yap1]	FALSE
GO:0043401	GO_BiologicalProcess_30.04.2015_07h53	steroid hormone mediated signaling pathway	[5, 6, 7]	[Group13]	4	6.55738	4.81532e-06	0.000173351	{Group13=3.0617828301960176E-6}	{Group13=6.123565660392035E-6}	[Hnf4a, Pparg, Rarg, Thra]	[Akap13, Ar, Bmp4, Bmp7, Crebrf, Cyp19a1, Cyp27b1, Esr1, Esr2, Esrra, Esrrb, Esrrg, Gper1, Hnf4a, Hnf4g, Lef1, Nkx3-1, Nr0b1, Nr0b2, Nr1d1, Nr1d2, Nr1h2, Nr1h3, Nr1h4, Nr1i2, Nr1i3, Nr2c1, Nr2c2, Nr2e1, Nr2e3, Nr2f1, Nr2f2, Nr2f6, Nr3c1, Nr3c2, Nr4a1, Nr4a2, Nr4a3, Nr5a1, Nr5a2, Nr6a1, Olfr78, Paqr7, Paqr8, Pgr, Ppara, Ppard, Pparg, Rara, Rarb, Rarg, Rora, Rorb, Rorc, Rxra, Rxrb, Rxrg, Sgk1, Thra…	TRUE
GO:0031058	GO_BiologicalProcess_30.04.2015_07h53	positive regulation of histone modification	[4, 5, 6, 7, 8, 9, 10]	[Group6, Group7]	4	5.97015	7.01611e-06	0.000245564	{Group6=7.032970654090782E-17, Group7=2.1288602635044747E-9}	{Group6=7.032970654090782E-16, Group7=6.3865807905134245E-9}	[Ep300, Jarid2, Mtf2, Myb]	[Arid5a, Arrb1, Asxl2, Auts2, Bcl6, Brca1, Brd7, Ccnb1, Cdk9, Ctbp1, Ctr9, Daxx, Dmrtc2, Dnmt1, Dnmt3b, Eed, Ep300, Foxp3, Fxyd1, Gcg, Gfi1b, Jarid2, Jdp2, Kat2a, Kat2b, Kmt2a, Lif, Lpin1, Mapk3, Men1, Mtf2, Myb, Nap1l2, Ncor1, Nelfa, Nipbl, Nos1, Ogt, Paf1, Pax7, Paxbp1, Paxip1, Phf1, Phf19, Pml, Prkd1, Prkd2, Rnf20, Rnf40, Rps6ka4, Rps6ka5, Rtf1, Ruvbl2, Sart3, Sirt1, Slk, Snai2, Snw1, Srebf1, …	TRUE
GO:0001656	GO_BiologicalProcess_30.04.2015_07h53	metanephros development	[4, 5, 6, 7, 8]	[Group12]	4	5.55556	9.35454e-06	0.000318055	{Group12=4.977803509037493E-26}	{Group12=6.96892491265249E-25}	[Egr1, Gata3, Sox9, Yap1]	[Adipoq, Agtr2, Aph1a, Aph1b, Aph1c, Bcl2, Bmp4, Bmp7, Cited1, Ctnnb1, Cxcr2, Dlg5, Egr1, Eya1, Fat4, Fbn1, Fgf10, Fmn1, Foxc2, Foxd1, Fras1, Gata3, Gdf11, Gdnf, Gli3, Gpc3, Grem1, Hnf1b, Hoxa11, Hoxc11, Hoxd11, Id2, Itga8, Kif26b, Lamb2, Lamc1, Lgr4, Lif, Myc, Nf1, Osr1, Oxsr1, Pax2, Pax8, Pdgfa, Pdgfb, Pdgfra, Pdgfrb, Pou3f3, Ptch1, Rdh10, Ret, Robo2, Sall1, Shh, Six1, Six2, Six4, Slc5a1, Slit2…	FALSE
GO:0001829	GO_BiologicalProcess_30.04.2015_07h53	trophectodermal cell differentiation	[4, 5, 6, 9, 10]	[Group1]	3	13.0435	1.0034e-05	0.000331123	{Group1=8.302299187383137E-20}	{Group1=1.0792988943598078E-18}	[Cdx2, Eomes, Tead4]	[Ada, Bysl, Cdh1, Cdx2, Cited2, Cnot1, Cnot2, Cnot3, Ctr9, Cul3, Eomes, Esrrb, Foxd3, Fzr1, Hopx, Junb, Nodal, Pou5f1, Sp1, Sp3, Srf, Tead4, Tfap2c]	FALSE
GO:0023019	GO_BiologicalProcess_30.04.2015_07h53	signal transduction involved in regulation of gene expression	[4, 5, 6]	[Group1, Group5]	3	13.0435	1.0034e-05	0.000331123	{Group1=8.302299187383137E-20, Group5=5.228419485187805E-19}	{Group1=1.0792988943598078E-18, Group5=6.274103382225366E-18}	[Foxa2, Hnf4a, Sox17]	[Acer1, Cer1, Epcam, Fgf5, Fgf8, Foxa2, Gata4, Gsc, Hnf4a, Mesp1, Mesp2, Msx1, Msx2, Neurod1, P2ry1, Parp1, Pax6, Pdgfra, Smad2, Smad3, Sox17, T, Tbx6]	FALSE
GO:0060602	GO_BiologicalProcess_30.04.2015_07h53	branch elongation of an epithelium	[5, 6, 7]	[Group11, Group12]	3	13.0435	1.0034e-05	0.000331123	{Group11=2.6690471696955134E-14, Group12=4.977803509037493E-26}	{Group11=2.1352377357564107E-13, Group12=6.96892491265249E-25}	[Hoxd13, Sox9, Yap1]	[Areg, Bmp4, Esr1, Fgf1, Fgf10, Fgfr2, Hnf1b, Hoxd13, Mbd4, Med1, Rdh10, Shh, Six1, Six4, Sox9, Spry1, Spry2, Tfap2c, Tgfb1, Tmtc3, Tnc, Wnt5a, Yap1]	FALSE
GO:1901522	GO_BiologicalProcess_30.04.2015_07h53	positive regulation of transcription from RNA polymerase II promoter involved in cellular response to chemical stimulus	[4, 7, 8, 9, 10, 11, 12, 13]	[Group7]	3	13.0435	1.0034e-05	0.000331123	{Group7=2.1288602635044747E-9}	{Group7=6.3865807905134245E-9}	[Ep300, Foxa2, Nfe2l2]	[Atf4, Bmp2, Carf, Chd6, Creb3, Dlx5, Ep300, Foxa2, Hif1a, Ncoa1, Nfe2l2, Notch1, Rbpj, Runx2, Rxra, Rxrg, Smad1, Smad5, Trp53, Usf1, Usf2, Vegfa, Xbp1]	FALSE
GO:0051567	GO_BiologicalProcess_30.04.2015_07h53	histone H3-K9 methylation	[5, 6, 7, 8, 9, 10, 11]	[Group6]	3	12.5	1.14528e-05	0.000366488	{Group6=7.032970654090782E-17}	{Group6=7.032970654090782E-16}	[Jarid2, Myb, Prdm5]	[Airn, Arid4a, Arid4b, Baz2a, Brca1, Dmrtc2, Dnmt1, Dnmt3b, Ehmt1, Ehmt2, Gfi1b, Jarid2, Kdm1a, Kdm3a, Myb, Pax5, Prdm5, Prdm8, Setd7, Setdb1, Setdb2, Sirt1, Suv39h1, Suv39h2]	FALSE
GO:0031062	GO_BiologicalProcess_30.04.2015_07h53	positive regulation of histone methylation	[5, 6, 7, 8, 9, 10, 11]	[Group6]	3	10.3448	2.05438e-05	0.000636857	{Group6=7.032970654090782E-17}	{Group6=7.032970654090782E-16}	[Jarid2, Mtf2, Myb]	[Asxl2, Auts2, Brca1, Ctr9, Dmrtc2, Dnmt1, Dnmt3b, Eed, Gcg, Gfi1b, Jarid2, Kmt2a, Men1, Mtf2, Myb, Nelfa, Ogt, Paf1, Pax7, Paxbp1, Paxip1, Phf1, Phf19, Rnf20, Rtf1, Sirt1, Snw1, Wdr61, Xbp1]	FALSE
GO:0001824	GO_BiologicalProcess_30.04.2015_07h53	blastocyst development	[3, 7, 8]	[Group1]	4	4.44444	2.26821e-05	0.000680464	{Group1=8.302299187383137E-20}	{Group1=1.0792988943598078E-18}	[Cdx2, Eomes, Sox17, Tead4]	[Acvr1c, Ada, Atp1b1, Bnip2, Brca2, Brd4, Bysl, Capn2, Ccnb1ip1, Cdh1, Cdk11b, Cdx2, Cited2, Cnot1, Cnot2, Cnot3, Ctr9, Cul3, Dad1, Dcpp1, Dmbt1, Elf3, Emg1, Eomes, Esrrb, Etv2, Foxd3, Fzr1, G2e3, Gins1, Gins4, Grn, Hbegf, Hnf1a, Hnf1b, Hopx, Hormad1, Igf1, Ints1, Junb, Kdm4c, Med21, Mfn2, N4bp2l2, Nasp, Nbn, Ncapg2, Ndel1, Nek2, Nle1, Nodal, Palb2, Pou5f1, Prdm14, Prpf19, Psmc3, Psmc4, Rad51b, R…	FALSE
GO:0001837	GO_BiologicalProcess_30.04.2015_07h53	epithelial to mesenchymal transition	[5, 6, 7, 8, 9]	[Group1, Group12]	4	4.44444	2.26821e-05	0.000680464	{Group1=8.302299187383137E-20, Group12=4.977803509037493E-26}	{Group1=1.0792988943598078E-18, Group12=6.96892491265249E-25}	[Eomes, Ezh2, Foxa2, Sox9]	[Adam15, Ager, Alx1, Axin2, Bambi, Bcl9l, Bmp2, Col1a1, Crb2, Ctnnb1, Cul7, Dab2, Dab2ip, Dact3, Efna1, Ell3, Eomes, Epb4.1l5, Epha3, Ezh2, Fam101b, Fgf8, Fgfr2, Flna, Foxa1, Foxa2, Fuz, Gcnt2, Gja1, Glipr2, Grem1, Gsc, Gsk3b, Has2, Hdac2, Hey1, Hey2, Heyl, Hif1a, Hnrnpab, Hpn, Ldlrad4, Lef1, Loxl2, Loxl3, Lrp6, Mad2l2, Msx1, Msx2, Nfatc1, Nkx2-1, Nog, Notch1, Ovol2, Pbld1, Pofut2, Ppp2ca, Ppp3r1…	FALSE
GO:0061647	GO_BiologicalProcess_30.04.2015_07h53	histone H3-K9 modification	[4, 5, 6, 7, 8, 9]	[Group6]	3	10	2.27971e-05	0.000661117	{Group6=7.032970654090782E-17}	{Group6=7.032970654090782E-16}	[Jarid2, Myb, Prdm5]	[Airn, Arid4a, Arid4b, Baz2a, Brca1, Chek1, Crtc2, Dmrtc2, Dnmt1, Dnmt3b, Ehmt1, Ehmt2, Gfi1b, Jarid2, Kat2b, Kdm1a, Kdm3a, Kmt2a, Myb, Nap1l2, Pax5, Prdm5, Prdm8, Setd7, Setdb1, Setdb2, Sirt1, Sirt6, Suv39h1, Suv39h2]	FALSE
GO:0035282	GO_BiologicalProcess_30.04.2015_07h53	segmentation	[5, 6]	[Group2, Group6, Group7]	4	4.34783	2.47373e-05	0.000692644	{Group2=2.878331519434735E-13, Group6=7.032970654090782E-17, Group7=2.1288602635044747E-9}	{Group2=2.0148320636043146E-12, Group6=7.032970654090782E-16, Group7=6.3865807905134245E-9}	[Ep300, Foxa2, Mtf2, Tbx3]	[Abi1, Acd, Atm, Axin1, Axin2, Bmp4, Bmpr1a, Crb2, Dkk1, Dll1, Dll3, Dmrt2, Dvl2, Egr2, Ep300, Epb4.1l5, Foxa2, Foxb1, Foxc1, Foxc2, Foxf1, Frs2, Fzd5, Gdf3, Hes7, Hoxa2, IMP:, Ifitm1, Kat2a, Kdm6a, Lef1, Lfng, Lhx1, Lrp6, Mafb, Med12, Meox1, Meox2, Mesp2, Mib1, Mllt3, Msgn1, Mtf2, Myf5, Myf6, Nckap1, Nle1, Notch1, Nrarp, Nrp1, Nrp2, Osr1, Otx2, Oxsr1, Palb2, Pax1, Pax3, Pcdh8, Pcsk6, Pld6, Pofut…	FALSE
GO:0001704	GO_BiologicalProcess_30.04.2015_07h53	formation of primary germ layer	[3, 4, 5, 6, 7]	[Group1, Group12, Group2, Group5]	4	4.30108	2.58146e-05	0.000696994	{Group1=8.302299187383137E-20, Group12=4.977803509037493E-26, Group2=2.878331519434735E-13, Group5=5.228419485187805E-19}	{Group1=1.0792988943598078E-18, Group12=6.96892491265249E-25, Group2=2.0148320636043146E-12, Group5=6.274103382225366E-18}	[Eomes, Ets2, Foxa2, Sox17]	[Acvr1, Axin1, Bmp4, Bmp7, Bmpr1a, Bmpr2, Cdc73, Chrd, Col5a1, Col5a2, Crb2, Ctnnb1, Ctr9, Dkk1, Dusp1, Dusp2, Dusp4, Dusp5, Dusp6, Dusp9, Ecsit, Elf5, Eomes, Epb4.1l5, Epha2, Ets2, Etv2, Ext2, Eya1, Fgfr1, Fn1, Foxa2, Foxc1, Foxc2, Foxf1, Fzd7, Gata4, Gata6, Gpi1, Hand1, Hnf1a, Hnf1b, Hoxa11, Hsbp1, Htt, Inhba, Itga5, Itgav, Kdm6a, Kdm6b, Kif16b, Lef1, Leo1, Lhx1, Macf1, Mesp1, Mixl1, Nanog, Nf2…	FALSE
GO:0060441	GO_BiologicalProcess_30.04.2015_07h53	epithelial tube branching involved in lung morphogenesis	[5, 6, 7, 8, 9]	[Group1, Group12]	3	9.375	2.77793e-05	0.000722261	{Group1=8.302299187383137E-20, Group12=4.977803509037493E-26}	{Group1=1.0792988943598078E-18, Group12=6.96892491265249E-25}	[Foxa2, Sox9, Yap1]	[Bmp4, Celsr1, Ctnnb1, Ctsd, Ctsh, Ctsl, Dag1, Dlg5, Fgf10, Fgfr2, Foxa1, Foxa2, Foxf1, Hhex, Hhip, Hoxa5, Kras, Lama1, Rdh10, Rspo2, Shh, Sox2, Sox9, Spry1, Spry2, Tmtc3, Tnc, Tnf, Vangl2, Wnt2, Wnt2b, Yap1]	FALSE
GO:0060795	GO_BiologicalProcess_30.04.2015_07h53	cell fate commitment involved in formation of primary germ layer	[4, 5, 6, 7, 8]	[Group1]	3	9.375	2.77793e-05	0.000722261	{Group1=8.302299187383137E-20}	{Group1=1.0792988943598078E-18}	[Eomes, Ets2, Sox17]	[Bmp4, Bmpr1a, Cdc73, Ctnnb1, Ctr9, Dkk1, Dusp6, Elf5, Eomes, Ets2, Etv2, Eya1, Fgfr1, Foxc2, Fzd7, Gata6, Hnf1b, Hoxa11, Leo1, Mesp1, Nanog, Nodal, Paf1, Pax2, Pou5f1, Rtf1, Sfrp2, Six2, Smad1, Sox17, Sox2, Wnt3a]	FALSE
GO:0031057	GO_BiologicalProcess_30.04.2015_07h53	negative regulation of histone modification	[4, 5, 6, 7, 8, 9, 10]	[Group6]	3	9.09091	3.0518e-05	0.00076295	{Group6=7.032970654090782E-17}	{Group6=7.032970654090782E-16}	[Jarid2, Mtf2, Sin3a]	[Atg5, Atg7, Bcor, Brca1, Ctbp1, Dnmt1, Dnmt3b, Fendrr, Foxp3, Gfi1b, H2afy, Jarid2, Kdm1a, Kdm3a, Kdm5a, Mecp2, Msx3, Mtf2, Noc2l, Pax5, Phf1, Sin3a, Sirt1, Ski, Snca, Spi1, Supt6, Taf7, Trip12, Twist1, Ube2b, Ubr5, Ucn]	FALSE
GO:0060740	GO_BiologicalProcess_30.04.2015_07h53	prostate gland epithelium morphogenesis	[3, 4, 5, 6, 7, 8, 9]	[Group11, Group12]	3	9.09091	3.0518e-05	0.00076295	{Group11=2.6690471696955134E-14, Group12=4.977803509037493E-26}	{Group11=2.1352377357564107E-13, Group12=6.96892491265249E-25}	[Hoxd13, Rarg, Sox9]	[Ar, Bmp4, Bmp7, Cd44, Cyp19a1, Cyp7b1, Esr1, Esr2, Fem1b, Fgf10, Fgfr2, Foxa1, Frs2, Gli2, Hoxa13, Hoxb13, Hoxd13, Igf1, Igf1r, Mmp2, Nkx3-1, Nog, Notch1, Rarg, Rxra, Sfrp1, Shh, Sox9, Stat5a, Sulf1, Tnc, Trp63, Wnt5a]	FALSE
GO:0060512	GO_BiologicalProcess_30.04.2015_07h53	prostate gland morphogenesis	[3, 4, 5, 6, 7, 8]	[Group11, Group12]	3	8.82353	3.34284e-05	0.000802282	{Group11=2.6690471696955134E-14, Group12=4.977803509037493E-26}	{Group11=2.1352377357564107E-13, Group12=6.96892491265249E-25}	[Hoxd13, Rarg, Sox9]	[Ar, Bmp4, Bmp7, Cd44, Cyp19a1, Cyp7b1, Esr1, Esr2, Fem1b, Fgf10, Fgfr2, Foxa1, Frs2, Gli2, Hoxa13, Hoxb13, Hoxd13, Igf1, Igf1r, Mmp2, Nkx3-1, Nog, Notch1, Rarg, Rxra, Serpinb5, Sfrp1, Shh, Sox9, Stat5a, Sulf1, Tnc, Trp63, Wnt5a]	FALSE
GO:1904036	GO_BiologicalProcess_30.04.2015_07h53	negative regulation of epithelial cell apoptotic process	[6, 7, 8, 9]	[Group0]	3	8.82353	3.34284e-05	0.000802282	{Group0=4.803694701881085E-15}	{Group0=4.3233252316929763E-14}	[Gata3, Nfe2l2, Pdx1]	[Abl1, Abl2, Angpt1, Angptl4, Braf, Cast, Fga, Fgb, Fgg, Gas6, Gata3, Icam1, Il13, Il4, Kdr, Krit1, Mapk7, Neurod1, Nfe2l2, Ngf, Pdhx, Pdx1, Ramp2, Rb1, Scg2, Sema5a, Serpinb13, Serpine1, Tcf7l2, Tek, Tnfaip3, Tnip2, Trim32, Wfs1]	FALSE
GO:0090090	GO_BiologicalProcess_30.04.2015_07h53	negative regulation of canonical Wnt signaling pathway	[5, 6, 7, 8, 9]	[Group12]	4	4	3.43469e-05	0.000789978	{Group12=4.977803509037493E-26}	{Group12=6.96892491265249E-25}	[Egr1, Foxo1, Sox17, Sox9]	[Aes, Amer1, Amer2, Anapc2, Ankrd6, Apc, Apc2, Axin1, Axin2, Bicc1, Cav1, Cby1, Cdh1, Cdh2, Chd8, Corin, Cthrc1, Ctnnd1, Cyld, D930015E06Rik, Dab2, Dab2ip, Dact1, Dact3, Ddit3, Dkk1, Dkk2, Dkk3, Draxin, Egr1, Foxo1, Foxo3, Frzb, Fuz, Fzd1, Fzd6, Fzr1, G3bp1, Gli1, Gli3, Gm10093, Gpc3, Grem1, Hdac1, Hdac2, Invs, Isl1, Lats1, Lats2, Lef1, Limd1, Lrp4, Lzts2, Mad2l2, Mapk14, Mcc, Mesp1, Mllt3, Nkd1,…	FALSE
GO:0003401	GO_BiologicalProcess_30.04.2015_07h53	axis elongation	[4, 5]	[Group11, Group12]	3	8.33333	3.97839e-05	0.000875246	{Group11=2.6690471696955134E-14, Group12=4.977803509037493E-26}	{Group11=2.1352377357564107E-13, Group12=6.96892491265249E-25}	[Hoxd13, Sox9, Yap1]	[Areg, Bmp4, Esr1, Fgf1, Fgf10, Fgfr2, Hnf1b, Hoxd13, Lrp6, Mbd4, Med1, Med12, Nkd1, Ppp2r3a, Ppp2r3d, Ptk7, Rdh10, Sfrp1, Sfrp2, Sfrp5, Shh, Six1, Six4, Sox9, Spry1, Spry2, Tfap2c, Tgfb1, Tmtc3, Tnc, Trim28, Vangl2, Wnt3a, Wnt5a, Yap1, Zfp568]	FALSE
GO:0016574	GO_BiologicalProcess_30.04.2015_07h53	histone ubiquitination	[4, 5, 6, 7, 8, 9, 10]	[None]	3	7.89474	4.68847e-05	0.000984579	{None=NaN}	{None=NaN}	[Bmi1, Phc1, Suz12]	[Bcor, Bmi1, Cbx8, Cdc73, Cdk9, Ctr9, Cul4b, Ddb1, Ddb2, Dtx3l, Huwe1, Kdm2b, Leo1, Paf1, Pcgf1, Phc1, Rag1, Ring1, Rnf168, Rnf2, Rnf20, Rnf40, Rnf8, Rybp, Skp1a, Suz12, Trim37, Trip12, Ube2a, Ube2b, Ube2e1, Ube2n, Ube2u, Ubr2, Ubr5, Uhrf1, Usp22, Wac]	TRUE
GO:0043618	GO_BiologicalProcess_30.04.2015_07h53	regulation of transcription from RNA polymerase II promoter in response to stress	[5, 7, 8, 9, 10, 11, 12]	[Group8]	3	7.89474	4.68847e-05	0.000984579	{Group8=6.347574806539359E-5}	{Group8=6.347574806539359E-5}	[Egr1, Nfe2l2, Sin3a]	[Ankrd2, Arnt, Atf3, Atf4, Atf6, Atf6b, Bach1, Brip1, Cd36, Cebpb, Chd6, Chek1, Cited2, Creb3l1, Creb3l3, Ddit3, Egr1, Eif2ak3, Epas1, Hif1a, Hif1an, Hmox1, Jun, Klf2, Mapk7, Mbtps2, Nck1, Nck2, Nfe2l2, Notch1, Ppp1r15a, Rbpj, Sin3a, Sirt2, Tmbim6, Trp53, Vegfa, Vhl]	TRUE
GO:0043388	GO_BiologicalProcess_30.04.2015_07h53	positive regulation of DNA binding	[5]	[Group0]	3	7.69231	5.07267e-05	0.00101453	{Group0=4.803694701881085E-15}	{Group0=4.3233252316929763E-14}	[Ep300, Gata3, Pdx1]	[Acd, Brd4, Calm1, Edf1, Egf, Ep300, Ercc2, Gata3, Hand2, Hes1, Hipk1, Hipk2, Hipk3, Hmgb2, Igf1, Irf4, Isl1, Itga2, Jak2, Kat2a, Mmp9, Myocd, Neurod1, Nme1, Park2, Park7, Parp1, Pdhx, Pdx1, Pitx2, Plaur, Sirt2, Ski, Smarca4, Tgfb1, Tlr4, Traf6, Twist1, Txn1]	FALSE
GO:1903309	GO_BiologicalProcess_30.04.2015_07h53	negative regulation of chromatin modification	[3, 4, 5, 6, 7, 8, 9]	[Group6]	3	7.5	5.47693e-05	0.00104062	{Group6=7.032970654090782E-17}	{Group6=7.032970654090782E-16}	[Jarid2, Mtf2, Sin3a]	[Aicda, Apobec1, Atad2, Atad2b, Atg5, Atg7, Bcor, Brca1, Ctbp1, Dnmt1, Dnmt3b, Fendrr, Foxp3, Gfi1b, H2afy, Jarid2, Kdm1a, Kdm3a, Kdm5a, Mecp2, Msx3, Mtf2, Noc2l, Pax5, Phf1, Phf2, Phf8, Sin3a, Sirt1, Ski, Snca, Spi1, Supt6, Taf7, Tet1, Trip12, Twist1, Ube2b, Ubr5, Ucn]	FALSE
GO:0035065	GO_BiologicalProcess_30.04.2015_07h53	regulation of histone acetylation	[5, 6, 7, 8, 9, 10, 11, 12]	[Group0, Group6]	3	7.31707	5.90174e-05	0.00106231	{Group0=4.803694701881085E-15, Group6=7.032970654090782E-17}	{Group0=4.3233252316929763E-14, Group6=7.032970654090782E-16}	[Ep300, Gata2, Sin3a]	[Arid5a, Arrb1, Atg5, Atg7, Auts2, Brca1, Brd7, Chek1, Ctbp1, Ctcf, Eid1, Ep300, Flcn, Foxp3, Gata2, Iws1, Kat2a, Kat2b, Kmt2a, Lif, Mapk3, Mecp2, Msx3, Myocd, Nap1l2, Noc2l, Nos1, Paxip1, Pygo2, Rps6ka4, Rps6ka5, Ruvbl2, Sin3a, Sirt1, Snai2, Snca, Spi1, Taf7, Tgfb1, Twist1, Wbp2]	FALSE
GO:0010464	GO_BiologicalProcess_30.04.2015_07h53	regulation of mesenchymal cell proliferation	[5, 6]	[Group12]	3	7.14286	6.34757e-05	0.00107909	{Group12=4.977803509037493E-26}	{Group12=6.96892491265249E-25}	[Foxp2, Nfib, Sox9]	[Arhgap5, Bmp4, Bmpr1a, Chrd, Ctnnb1, Ctnnbip1, Fbxw4, Fgf9, Fgfr1, Fgfr2, Foxf1, Foxp1, Foxp2, Gas1, Hmgb1, Ihh, Irs1, Irs2, Kdr, Lrp5, Lrp6, Myc, Mycn, Nfib, Pdgfa, Phf14, Prrx1, Prrx2, Shh, Shox2, Six1, Smo, Sox9, Tbx1, Tbx18, Tgfbr2, Trp63, Vegfa, Wnt11, Wnt2, Wnt5a, Zeb1]	FALSE
GO:0043620	GO_BiologicalProcess_30.04.2015_07h53	regulation of DNA-templated transcription in response to stress	[4, 6, 7, 8, 9, 10, 11]	[Group8]	3	7.14286	6.34757e-05	0.00107909	{Group8=6.347574806539359E-5}	{Group8=6.347574806539359E-5}	[Egr1, Nfe2l2, Sin3a]	[Ankrd2, Arnt, Atf3, Atf4, Atf6, Atf6b, Bach1, Bclaf1, Brip1, Cd36, Cebpb, Chd6, Chek1, Cited2, Creb3l1, Creb3l3, Ddit3, Egr1, Eif2ak3, Epas1, Hif1a, Hif1an, Hmox1, Jmy, Jun, Klf2, Mapk7, Mbtps2, Nck1, Nck2, Nfe2l2, Notch1, Ppp1r15a, Rbpj, Rgs14, Rgs16, Sin3a, Sirt2, Tmbim6, Trp53, Vegfa, Vhl]	FALSE
GO:0045599	GO_BiologicalProcess_30.04.2015_07h53	negative regulation of fat cell differentiation	[4, 5, 6, 7]	[Group9]	3	6.97674	6.81489e-05	0.00109038	{Group9=2.2942918991654408E-10}	{Group9=1.3765751394992644E-9}	[Foxo1, Gata2, Gata3]	[Adipoq, Ankrd26, Arntl, Asxl1, Axin1, Bbs12, C1ql4, Ccdc85b, Ddit3, E2f1, Enpp1, Fam57b, Foxo1, Gata2, Gata3, Gper1, Id4, Insig1, Jag1, Jdp2, Lrp6, Mir448, Mmp11, Msx2, Ncor2, Nucb2, Rora, Sirt1, Sirt2, Sod2, Sort1, Tcf7l2, Tgfb1, Tgfb1i1, Trib2, Trib3, Wnt1, Wnt10b, Wnt3a, Wnt5a, Wwtr1, Zfpm1, Zfpm2]	FALSE
GO:0090184	GO_BiologicalProcess_30.04.2015_07h53	positive regulation of kidney development	[3, 4, 5, 6, 7, 8, 9]	[Group11, Group12]	3	6.97674	6.81489e-05	0.00109038	{Group11=2.6690471696955134E-14, Group12=4.977803509037493E-26}	{Group11=2.1352377357564107E-13, Group12=6.96892491265249E-25}	[Egr1, Gata3, Sox9]	[Adipoq, Agt, Agtr1a, Agtr1b, Agtr2, Bmp4, C3ar1, Ednra, Egr1, Foxd1, Gata3, Gdnf, Grem1, Hoxb7, Itgb3, Lgr4, Lhx1, Lif, Lin28a, Maged1, Myc, Nog, Pax2, Pax8, Pdgfa, Pdgfb, Pdgfd, Pdgfrb, Prom1, Ret, Sall1, Serpinb7, Shh, Six1, Six4, Smo, Sox8, Sox9, Tgfb1, Vegfa, Wnt2b, Wnt4, Wt1]	FALSE
GO:0001709	GO_BiologicalProcess_30.04.2015_07h53	cell fate determination	[4, 5, 6]	[Group9]	3	6.81818	7.30417e-05	0.00109563	{Group9=2.2942918991654408E-10}	{Group9=1.3765751394992644E-9}	[Gata2, Gata3, Sox17]	[Ascl1, Atoh1, Barhl2, Bmp4, Cdc42, Chrdl1, Ctnnb1, Cyp26b1, Dll3, Ebf2, Fezf2, Foxg1, Gata2, Gata3, Gata6, Hand1, Hes1, Hes5, Hoxa2, Isl1, Jag2, Lbx1, Mef2c, Mesp1, Myod1, Nkx2-2, Nkx6-3, Notch2, Nprl3, Ntf3, Ntf5, Nutf2, Otx2, Pax2, Pax6, Pou5f1, Prox1, Prrx1, Ptch1, Ptch2, Smarca4, Sox17, Tbx2, Wnt1]	FALSE
GO:0002293	GO_BiologicalProcess_30.04.2015_07h53	alpha-beta T cell differentiation involved in immune response	[3, 4, 5, 6, 7, 8, 9, 10, 11, 12]	[Group6]	3	6.81818	7.30417e-05	0.00109563	{Group6=7.032970654090782E-17}	{Group6=7.032970654090782E-16}	[Eomes, Gata3, Myb]	[Atp7a, Atp7b, Batf, Bcl3, Bcl6, Ccr2, Ccr7, Eomes, Foxp1, Foxp3, Gadd45g, Gata3, Hlx, Ifng, Il12b, Il18r1, Il23a, Il27, Il4, Il4ra, Il6, Irf1, Irf4, Jak3, Lef1, Mir301, Mir326, Myb, Prkcz, Ptger4, Rara, Rc3h1, Rc3h2, Relb, Ripk2, Rora, Rorc, Sema4a, Shb, Socs5, Stat6, Tgfb1, Tnfsf4, Zfp35]	FALSE
GO:0002287	GO_BiologicalProcess_30.04.2015_07h53	alpha-beta T cell activation involved in immune response	[3, 4, 5, 6, 7, 8, 10, 11]	[Group6]	3	6.66667	7.81586e-05	0.00109422	{Group6=7.032970654090782E-17}	{Group6=7.032970654090782E-16}	[Eomes, Gata3, Myb]	[Atp7a, Atp7b, Batf, Bcl3, Bcl6, Ccr2, Ccr7, Eomes, Foxp1, Foxp3, Gadd45g, Gata3, H2-M3, Hlx, Ifng, Il12b, Il18r1, Il23a, Il27, Il4, Il4ra, Il6, Irf1, Irf4, Jak3, Lef1, Mir301, Mir326, Myb, Prkcz, Ptger4, Rara, Rc3h1, Rc3h2, Relb, Ripk2, Rora, Rorc, Sema4a, Shb, Socs5, Stat6, Tgfb1, Tnfsf4, Zfp35]	FALSE
GO:0021532	GO_BiologicalProcess_30.04.2015_07h53	neural tube patterning	[4, 5, 6, 7, 8]	[Group1, Group3, Group5]	3	6.66667	7.81586e-05	0.00109422	{Group1=8.302299187383137E-20, Group3=4.74716005843476E-10, Group5=5.228419485187805E-19}	{Group1=1.0792988943598078E-18, Group3=2.3735800292173803E-9, Group5=6.274103382225366E-18}	[Bmi1, Foxa2, Sox17]	[Arl13b, Atp6ap2, Bmi1, Bmp4, En1, Fgf8, Fkbp8, Foxa1, Foxa2, Gas1, Gbx2, Gli2, Gli3, Gpr161, Gsc, Hes1, Hes3, Ift122, Kdm2b, Kif3a, Lrp6, Mks1, Mnx1, Pax6, Pax7, Prkaca, Prkacb, Psen1, Psen2, Ptch1, Rab23, Rpgrip1l, Shh, Smo, Sox17, Ssbp3, Sufu, Tbc1d32, Tctn1, Tmem107, Traf3ip1, Tulp3, Wdr19, Wnt1, Wnt3a]	TRUE
GO:0031018	GO_BiologicalProcess_30.04.2015_07h53	endocrine pancreas development	[3, 4, 5, 6, 7]	[Group1, Group12]	3	6.38298	8.90835e-05	0.00115809	{Group1=8.302299187383137E-20, Group12=4.977803509037493E-26}	{Group1=1.0792988943598078E-18, Group12=6.96892491265249E-25}	[Foxa2, Pdx1, Sox9]	[Arntl, Bad, Bmp4, Bmp5, Bmp6, Cdk6, Clock, Clu, Eif2ak3, Foxa2, Gata6, Gip, Gipr, Hes1, Hnf1a, Hnf1b, Il6, Il6ra, Insm1, Men1, Mir214, Mir375, Mir503, Mir541, Mir7-1, Mnx1, Neurod1, Nkx2-2, Nkx6-1, Nkx6-2, Onecut1, Onecut2, Pax6, Pde3b, Pdhx, Pdpk1, Pdx1, Rfx3, Rfx6, Rfx8, Rheb, Sidt2, Smo, Sox4, Sox9, Vhl, Wnt5a]	FALSE
GO:0048538	GO_BiologicalProcess_30.04.2015_07h53	thymus development	[4, 5, 6, 7]	[Group6]	3	6.38298	8.90835e-05	0.00115809	{Group6=7.032970654090782E-17}	{Group6=7.032970654090782E-16}	[Gata3, Jarid2, Myb]	[Abl1, Adrm1, Apc, Bcl11b, Bcl2, Bcl2l11, Cacnb4, Ccnb2, Cited2, Crkl, Ctc1, Ctnnb1, Ephb3, Fadd, Fgf10, Fgf3, Foxn1, Foxn2, Gata3, Hand2, Hes1, Hoxa3, IMP:, Ikzf1, Jarid2, Lmo4, Mad1l1, Mafb, Myb, Nfatc3, Pax1, Pbx1, Prdx2, Prkdc, Psen1, Psen2, Rag1, Ripk3, Rltpr, Shh, Six1, Six4, Slc46a2, Tbx1, Tgfbr1, Tyr, Zbtb1]	FALSE
GO:0048806	GO_BiologicalProcess_30.04.2015_07h53	genitalia development	[3, 4, 5, 6, 7]	[Group10, Group11]	3	6.38298	8.90835e-05	0.00115809	{Group10=1.3982131640237745E-9, Group11=2.6690471696955134E-14}	{Group10=5.592852656095098E-9, Group11=2.1352377357564107E-13}	[Chd7, Hoxd13, Tbx3]	[Ar, Asb1, Axl, Bak1, Bax, Bmp5, Bmp6, Chd3, Chd7, Ctnnb1, Cyp19a1, Dhcr24, Dnajc19, Esr1, Esr2, Fgf10, Fgf8, Foxf2, Hnf1b, Hoxa13, Hoxd13, Klhl10, Lgr4, Lhx1, Lrp6, Mertk, Ncoa3, Nipbl, Nkx3-1, Pdgfra, Ptpn11, Rbp4, Ror2, Shh, Sox2, Srd5a2, Stra6, Sycp2, Tbx3, Tcf7, Tcf7l2, Tex15, Trp63, Tyro3, Wnt5a, Wnt9b, Wt1]	FALSE
GO:0002292	GO_BiologicalProcess_30.04.2015_07h53	T cell differentiation involved in immune response	[3, 4, 5, 6, 7, 8, 9, 10, 11]	[Group6]	3	6.25	9.49006e-05	0.00113881	{Group6=7.032970654090782E-17}	{Group6=7.032970654090782E-16}	[Eomes, Gata3, Myb]	[Atp7a, Atp7b, Batf, Bcl3, Bcl6, Ccr2, Ccr7, Cd46, Clec4d, Clec4e, Eomes, Fcer1g, Foxp1, Foxp3, Gadd45g, Gata3, Hlx, Ifng, Il12b, Il18r1, Il23a, Il27, Il4, Il4ra, Il6, Irf1, Irf4, Jak3, Lef1, Mir301, Mir326, Myb, Prkcz, Ptger4, Rara, Rc3h1, Rc3h2, Relb, Ripk2, Rora, Rorc, Sema4a, Shb, Socs5, Stat6, Tgfb1, Tnfsf4, Zfp35]	FALSE
GO:0071479	GO_BiologicalProcess_30.04.2015_07h53	cellular response to ionizing radiation	[5]	[Group12]	3	6.25	9.49006e-05	0.00113881	{Group12=4.977803509037493E-26}	{Group12=6.96892491265249E-25}	[Egr1, Gata3, Yap1]	[Atm, Atr, Bbc3, Bcl2l1, Blm, Cdkn1a, Clock, Cryab, Ddias, Ect2, Eef1d, Egr1, Elk1, Fignl1, Gadd45a, Gata3, Grb2, Gtf2h5, H2afx, Hus1, Ino80, Ints7, Mapk14, Net1, Nipbl, Rad1, Rad51, Rad51ap1, Rad9a, Rad9b, Rhno1, Rhob, Rnf4, Sfrp1, Sfrp2, Sirt1, Snai2, Spidr, Swi5, Tlk2, Tmem109, Trp53, Tspyl5, Wrn, Xrcc5, Xrcc6, Yap1]	FALSE
GO:2000756	GO_BiologicalProcess_30.04.2015_07h53	regulation of peptidyl-lysine acetylation	[7, 8, 9, 10]	[Group0, Group6]	3	6.25	9.49006e-05	0.00113881	{Group0=4.803694701881085E-15, Group6=7.032970654090782E-17}	{Group0=4.3233252316929763E-14, Group6=7.032970654090782E-16}	[Ep300, Gata2, Sin3a]	[Arid5a, Arrb1, Atg5, Atg7, Auts2, Brca1, Brd7, Chek1, Ctbp1, Ctcf, Eid1, Ep300, Flcn, Foxp3, Gata2, Gm10093, Hdac1, Hdac2, Iws1, Kat2a, Kat2b, Klf15, Kmt2a, Lif, Mapk3, Mecp2, Msx3, Myocd, Nap1l2, Nfe2, Noc2l, Nos1, Paxip1, Pygo2, Rps6ka4, Rps6ka5, Ruvbl2, Sin3a, Sirt1, Sirt3, Snai2, Snca, Sox4, Spi1, Taf7, Tgfb1, Twist1, Wbp2]	FALSE
GO:0009948	GO_BiologicalProcess_30.04.2015_07h53	anterior/posterior axis specification	[5, 6, 7]	[Group1, Group2, Group3, Group7]	3	6	0.000107267	0.00117994	{Group1=8.302299187383137E-20, Group2=2.878331519434735E-13, Group3=4.74716005843476E-10, Group7=2.1288602635044747E-9}	{Group1=1.0792988943598078E-18, Group2=2.0148320636043146E-12, Group3=2.3735800292173803E-9, Group7=6.3865807905134245E-9}	[Ets2, Foxa2, Tbx3]	[Acer1, Aurka, Bmp4, Cer1, Ctnnb1, Ddit3, Epb4.1l5, Ets2, Foxa2, Frs2, Fzd5, Gdf3, Gpc3, Hey1, Hey2, Hhex, Kdm6a, Ldb1, Lefty1, Lhx1, Lrp6, Mesp2, Nckap1, Nodal, Nrarp, Otx2, Pcsk6, Pgap1, Pld6, Ripply1, Ripply2, Rnf2, Shh, Six2, Ski, Smad4, Srf, Tbx18, Tbx3, Tbx6, Tcf7l1, Tdgf1, Tdrd5, Tmed2, Trim71, Wls, Wnt3, Wnt5a, Wnt8a, Wt1]	FALSE
GO:0030850	GO_BiologicalProcess_30.04.2015_07h53	prostate gland development	[3, 4, 5, 6, 7]	[Group11, Group12]	3	6	0.000107267	0.00117994	{Group11=2.6690471696955134E-14, Group12=4.977803509037493E-26}	{Group11=2.1352377357564107E-13, Group12=6.96892491265249E-25}	[Hoxd13, Rarg, Sox9]	[Ahr, Apc, Ar, Bmp4, Bmp7, Cd44, Cdkn1b, Ctnnb1, Cyp19a1, Cyp7b1, Eaf2, Esr1, Esr2, Fem1b, Fgf10, Fgfr2, Fkbp4, Foxa1, Frs2, Gli2, Hoxa13, Hoxb13, Hoxd13, Igf1, Igf1r, Mmp2, Nkx3-1, Nog, Notch1, Plag1, Plaur, Prlr, Psap, Pten, Rarg, Rln1, Rxra, Serpinb5, Serpinf1, Sfrp1, Shh, Sox9, Stat5a, Stk11, Sulf1, Tnc, Trp63, Ube3a, Wdr77, Wnt5a]	FALSE
GO:0045600	GO_BiologicalProcess_30.04.2015_07h53	positive regulation of fat cell differentiation	[4, 5, 6, 7]	[Group9]	3	6	0.000107267	0.00117994	{Group9=2.2942918991654408E-10}	{Group9=1.3765751394992644E-9}	[Klf5, Mecom, Pparg]	[Aamdc, Adig, Akt1, Asxl2, Bmp2, Carm1, Ccrn4l, Cebpa, Cebpb, Cmklr1, Creb1, Crebl2, Dact1, Dkkl1, Fndc3b, Fndc5, Frzb, Htr2a, Htr2c, Id2, Igf1, Klf5, Lmo3, Lrp5, Mapk14, Mecom, Medag, Metrnl, Pak3, Pkn1, Pparg, Prdm16, Ptgs2, Rarres2, Sav1, Sfrp1, Sfrp2, Sh3pxd2b, Snai2, Stk3, Stk4, Sult1e1, Tph1, Uchl3, Wif1, Wnt5b, Xbp1, Zbtb16, Zc3h12a, Zfp385a]	FALSE
GO:0010463	GO_BiologicalProcess_30.04.2015_07h53	mesenchymal cell proliferation	[4]	[Group12]	3	5.88235	0.000113825	0.00113825	{Group12=4.977803509037493E-26}	{Group12=6.96892491265249E-25}	[Foxp2, Nfib, Sox9]	[Arhgap5, Bmp2, Bmp4, Bmp7, Bmpr1a, Chrd, Ctnnb1, Ctnnbip1, Fbxw4, Fgf4, Fgf7, Fgf9, Fgfr1, Fgfr2, Foxf1, Foxp1, Foxp2, Gas1, Gpc3, Hand2, Hmgb1, Ihh, Irs1, Irs2, Kdr, Lrp5, Lrp6, Msx1, Myc, Mycn, Nfib, Osr1, Oxsr1, Pdgfa, Phf14, Prrx1, Prrx2, Shh, Shox2, Six1, Smo, Sox9, Tbx1, Tbx18, Tgfbr2, Trp63, Vegfa, Wnt11, Wnt2, Wnt5a, Zeb1]	FALSE
GO:1901983	GO_BiologicalProcess_30.04.2015_07h53	regulation of protein acetylation	[6, 7, 8, 9]	[Group0, Group6]	3	5.55556	0.000135053	0.00121548	{Group0=4.803694701881085E-15, Group6=7.032970654090782E-17}	{Group0=4.3233252316929763E-14, Group6=7.032970654090782E-16}	[Ep300, Gata2, Sin3a]	[Arid5a, Arrb1, Atg5, Atg7, Auts2, Brca1, Brd7, Camk1, Chek1, Ctbp1, Ctcf, Eid1, Ep300, Flcn, Foxp3, Gata2, Gm10093, Hdac1, Hdac2, Iws1, Kat2a, Kat2b, Kat5, Klf15, Kmt2a, Lif, Mapk3, Mecp2, Msx3, Myocd, Nap1l2, Nfe2, Noc2l, Nos1, Park7, Paxip1, Pygo2, Rapgef3, Rps6ka4, Rps6ka5, Ruvbl2, Sin3a, Sirt1, Sirt3, Snai2, Snca, Sox4, Spi1, Taf7, Terf2ip, Tgfb1, Twist1, Wbp2, Xbp1]	FALSE
GO:0051148	GO_BiologicalProcess_30.04.2015_07h53	negative regulation of muscle cell differentiation	[4, 5, 6, 7]	[Group11, Group12]	3	5.45455	0.000142661	0.00114129	{Group11=2.6690471696955134E-14, Group12=4.977803509037493E-26}	{Group11=2.1352377357564107E-13, Group12=6.96892491265249E-25}	[Ezh2, Sox9, Tbx3]	[Ankrd17, Ankrd2, Bhlha15, Bhlhe41, Bmp2, Bmp4, Cav3, Ccl17, Ccl9, Cmtm5, Ctdp1, Cxcl10, Cxcl14, Daxx, Ddit3, Dkk1, Ereg, Ezh2, Foxo4, Gdf3, Gsk3a, Hdac3, Hdac4, Hdac5, Hdac6, Id3, Il18, Il1f6, Il1f9, Mbnl3, Med28, Mkx, Mstn, Msx1, Myocd, Nkx2-5, Nmrk2, Notch1, Pi16, Ppapdc3, Prdm6, Prickle1, Prl2c2, Ptbp1, Shh, Sox8, Sox9, Tbx3, Tgfb1, Tnf, Tnpo2, Trim72, Xbp1, Ybx1, Zfhx3]	FALSE
GO:1904035	GO_BiologicalProcess_30.04.2015_07h53	regulation of epithelial cell apoptotic process	[6, 7, 8]	[Group0]	3	5.35714	0.000150543	0.0010538	{Group0=4.803694701881085E-15}	{Group0=4.3233252316929763E-14}	[Gata3, Nfe2l2, Pdx1]	[Abl1, Abl2, Ager, Akr1c18, Angpt1, Angptl4, Ano6, Bmp4, Braf, Capn10, Cast, Cd248, Cd40, Cd40lg, Col18a1, Fasl, Fga, Fgb, Fgg, Gas6, Gata3, Gm10093, Gper1, Gsn, Hdac1, Hdac3, Icam1, Il13, Il4, Kdr, Krit1, Mapk7, Neurod1, Nfe2l2, Ngf, Pdhx, Pdx1, Pias4, Prkci, Ramp2, Rb1, Rgcc, Scg2, Sema5a, Serpinb13, Serpine1, Sfrp4, Spop, Tcf7l2, Tek, Thbs1, Tnfaip3, Tnip2, Trim32, Wfs1, Xbp1]	FALSE
GO:0043966	GO_BiologicalProcess_30.04.2015_07h53	histone H3 acetylation	[5, 6, 7, 8, 9, 10, 11, 12]	[Group0, Group6]	3	5.26316	0.000158703	0.00095222	{Group0=4.803694701881085E-15, Group6=7.032970654090782E-17}	{Group0=4.3233252316929763E-14, Group6=7.032970654090782E-16}	[Ep300, Sin3a, Tcf3]	[Brca1, Brca2, Brd1, Brd4, Brpf1, Brpf3, Ccdc101, Chek1, Crtc2, Csrp2bp, Dr1, Elp3, Elp4, Ep300, Ing4, Ing5, Irf4, Jade1, Jade2, Jade3, Kat2a, Kat2b, Kat6a, Kat7, Kmt2a, Ldb1, Lef1, Lif, Mbip, Meaf6, Myod1, Myog, Nap1l2, Per1, Pole3, Pole4, Sap130, Sin3a, Sirt1, Smarca4, Spi1, Supt3, Supt7l, Tada1, Tada2a, Tada3, Taf10, Taf12, Taf5l, Taf6l, Taf9, Tcf3, Tcf7l1, Trim16, Wbp2, Wdr5, Yeats2]	FALSE
GO:0003143	GO_BiologicalProcess_30.04.2015_07h53	embryonic heart tube morphogenesis	[4, 5, 6, 7, 8, 9]	[Group1, Group12]	3	4.83871	0.000203822	0.00101911	{Group1=8.302299187383137E-20, Group12=4.977803509037493E-26}	{Group1=1.0792988943598078E-18, Group12=6.96892491265249E-25}	[Sox17, Tbx3, Yap1]	[Acvr1, Ahi1, Aldh1a1, Aldh1a2, Arl13b, C2cd3, Ccdc103, Ccdc39, Ccdc40, Cfc1, Cited2, Cluap1, Dll1, Dnaaf1, Eng, Fgf8, Foxh1, Gata4, Gja1, Hand1, Hand2, Hes1, Hif1a, Ift172, Ift52, Ift57, Ihh, Kif3a, Lbx1, Lrp6, Mef2c, Megf8, Mesp1, Mib1, Nkx2-5, Nodal, Notch1, Notch2, Nphp3, Ovol2, Pkd2, Psen1, Rbpj, Ryr2, Shh, Smad3, Smo, Sox17, Srf, Stil, Sufu, Tbx2, Tbx20, Tbx3, Tead1, Tead2, Tmed2, Vangl2, W…	FALSE
GO:1900181	GO_BiologicalProcess_30.04.2015_07h53	negative regulation of protein localization to nucleus	[3, 4, 5, 6, 7, 8]	[Group13]	3	4.6875	0.000223963	0.000895852	{Group13=3.0617828301960176E-6}	{Group13=6.123565660392035E-6}	[Hnf4a, Sin3a, Thra]	[Akap1, Anapc2, Angpt1, Apc2, Apod, Axin2, C1qtnf3, Ccdc22, Cd36, Chp1, Creb3, Cyld, Dab2ip, Dact3, Dyrk2, Emd, Faf1, Fam89b, Fbxw11, Flcn, Fzd1, Gas6, Gbp3, Gbp4, Gsk3b, Hnf4a, Keap1, Litaf, Lzts2, Mapk7, Mdfic, Mtor, Nf1, Nfkbia, Nfkbib, Nlrp12, Nlrp3, Otud7b, Parp10, Pbld1, Pde2a, Pkd1, Pkd2, Pkia, Pkig, Ppm1a, Ppm1b, Ppp2ca, Psmd10, Rab23, Sfrp5, Sin3a, Snai2, Sri, Sufu, Tacc3, Tbc1d10c, Thra…	FALSE
GO:0048332	GO_BiologicalProcess_30.04.2015_07h53	mesoderm morphogenesis	[4, 5]	[Group1]	3	4.61538	0.000234499	0.000703498	{Group1=8.302299187383137E-20}	{Group1=1.0792988943598078E-18}	[Eomes, Sox17, Tbx3]	[Acvr1, Axin1, Bmp4, Bmp7, Bmpr1a, Bmpr2, Chrd, Crb2, Dkk1, Ecsit, Eomes, Epb4.1l5, Epha2, Etv2, Ext2, Eya1, Fgfr1, Foxc1, Foxc2, Foxf1, Gpi1, Hand1, Hnf1a, Hoxa11, Htt, Inhba, Kdm6a, Kdm6b, Lef1, Macf1, Mesp1, Nanog, Nckap1, Nf2, Nodal, Nog, Nr4a3, Pax2, Pigq, Pofut2, Pou5f1, Prkaca, Prkar1a, Scx, Setd2, Sfrp2, Six2, Slc6a4, Smad1, Smad2, Smad3, Snai1, Sox17, Srf, T, Tal1, Tbx3, Tbx6, Tcf7l1, Tl…	FALSE
GO:0045582	GO_BiologicalProcess_30.04.2015_07h53	positive regulation of T cell differentiation	[6, 7, 8, 9, 10, 11, 12]	[Group6]	3	4.28571	0.000291999	0.000583998	{Group6=7.032970654090782E-17}	{Group6=7.032970654090782E-16}	[Bmi1, Gata3, Myb]	[Ada, Adam8, Ap3b1, Ap3d1, Bad, Bmi1, Btn2a2, Ccr2, Ccr7, Cd1d1, Cd27, Cd46, Cd74, Cd83, Egr3, Foxp3, Gata3, Gli3, Gm614, H2-Aa, H2-DMa, H2-M3, Hlx, Hsp90aa1, Ihh, Ikzf1, Il12a, Il1b, Il1f8, Il1rl2, Il2, Il23a, Il2ra, Il2rg, Il4, Il4ra, Il6, Il7, Il7r, Irf1, Itpkb, Lck, Mir326, Myb, Nckap1l, Nkap, Pnp, Prkcz, Ptprc, Rara, Ripk2, Rltpr, Sart1, Sash3, Shb, Shh, Skint1, Socs5, Stat5a, Stat5b, Syk, T…	FALSE
GO:0006476	GO_BiologicalProcess_30.04.2015_07h53	protein deacetylation	[7, 8]	[Group0, Group6]	3	4.10959	0.000330499	0.000330499	{Group0=4.803694701881085E-15, Group6=7.032970654090782E-17}	{Group0=4.3233252316929763E-14, Group6=7.032970654090782E-16}	[Ep300, Prdm5, Sin3a]	[Baz2a, Bcl6, Brms1, Brms1l, Ctbp1, Dyrk1a, Elk4, Ep300, Fnta, Foxp3, Fxyd1, Gm10093, Hdac1, Hdac10, Hdac11, Hdac2, Hdac3, Hdac4, Hdac5, Hdac6, Hdac7, Hdac8, Hdac9, Hopx, Jdp2, Kdm5a, Lpin1, Mapk8, Morf4l1, Mta2, Nacc2, Ncor1, Ncor2, Ndst1, Nipbl, Per1, Phb, Pml, Prdm5, Prkd1, Prkd2, Rbm14, Rcor1, Rcor2, Rest, Ripk3, Sfpq, Sin3a, Sin3b, Sirt1, Sirt2, Sirt3, Sirt4, Sirt6, Sirt7, Ski, Smarcad1, Spr…	FALSE
